# Supplementary material for: Exposure to Frontline Antiretroviral Dolutegravir Disrupts Oligodendrocyte Development Across Differentiation Stages
Source: ASN Neuro. 2026 Mar 29;18(1):2647877. doi: 10.1080/17590914.2026.2647877 (PMC13034632; doi:10.1080/17590914.2026.2647877)
Supplement: Online Resource 3 Significant DEGs OPCs DMSO vs OLs DMSO Raw Data.xlsx [file TASN_A_2647877_SM6525.xlsx]

## Sheet: Significant-DEGs OPCs DMSO vs O
ID	log2FoldChange	pvalue	padj	231024DEDMSO	231024DOPCDMSO	231031A-DEDMSO	231031A-DOPCDMSO	231031B-DEDMSO	231031B-DOPCDMSO	231121DEDMSO	231121DOPCDMSO	Gene.name
ENSRNOG00000004372	-7.45172	1.05086e-10	1.21988e-09	1.01544	207.671	0	26.6551	1.21225	54.2722	0	96.6796	Cbln4			upregulated by DTG vs. DMSO in differentiated OLs
ENSRNOG00000002555	-5.92213	4.61712e-25	2.25188e-23	3.04633	179.681	5.50999	217.19	2.42449	253.966	1.09301	82.1257	Serpinb7			downregulated by DTG vs. DMSO in differentiated OLs
ENSRNOG00000052070	-5.64696	3.87385e-07	2.52293e-06	0	23.4759	0	40.4763	1.21225	25.0487	1.09301	21.8309	Aldh1a3
ENSRNOG00000024799	-5.6182	1.51477e-22	5.85787e-21	7.10811	89.389	3.30599	222.126	4.84898	418.87	2.18603	129.946	Cd93
ENSRNOG00000010516	-5.52387	5.09583e-08	3.8793e-07	3.04633	120.088	1.102	19.7445	0	49.4016	0	9.35609	Plau
ENSRNOG00000043219	-5.49882	6.06296e-43	9.00556e-41	52.8031	3821.15	29.7539	1007.96	47.2776	1672	39.3485	1150.8	Fbn2
ENSRNOG00000000487	-5.45439	3.27584e-14	5.73975e-13	4.06178	33.408	1.102	69.1059	1.21225	88.3662	3.27904	240.14	Grm4
ENSRNOG00000010688	-5.4498	8.31695e-40	1.12073e-37	91.39	2803.56	56.2019	1825.38	80.0082	1479.96	65.5808	6709.36	Nrgn
ENSRNOG00000055512	-5.44651	1.92064e-13	3.05409e-12	3.04633	60.4956	0	65.157	2.42449	43.1394	0	71.7301	Hist1h2bk
ENSRNOG00000023226	-5.42677	1.54313e-51	3.3617e-49	68.0348	1423.9	50.6919	4184.86	84.8572	4123.29	64.4878	1789.09	S100a10
ENSRNOG00000052190	-5.3986	2.77434e-24	1.2724e-22	8.12356	430.693	4.40799	111.557	3.63674	182.299	4.37206	150.737	AABR07072602.1
ENSRNOG00000030759	-5.15969	6.7425e-06	3.42923e-05	1.01544	25.2817	0	10.8595	1.21225	21.5697	0	20.7913	Nhs
ENSRNOG00000014504	-5.11946	1.22673e-16	2.73162e-15	1.01544	62.3014	1.102	80.9526	3.63674	196.911	6.55808	82.1257	Il1r1
ENSRNOG00000006591	-5.10563	2.65989e-20	8.31758e-19	10.1544	230.244	3.30599	92.7994	4.84898	107.849	6.55808	433.499	Fam163b
ENSRNOG00000057688	-5.10043	3.12034e-07	2.05782e-06	2.03089	39.7284	1.102	16.7829	0	39.6604	0	15.5935	AABR07049695.4
ENSRNOG00000058039	-4.9008	5.07017e-21	1.67354e-19	17.2626	781.928	11.02	154.007	20.6082	162.121	9.83712	653.887	Acta2
ENSRNOG00000022710	-4.8884	5.1348e-07	3.26286e-06	2.03089	19.8642	1.102	23.6935	0	75.1461	1.09301	9.35609	Prrg4
ENSRNOG00000001796	-4.84485	2.41421e-24	1.11506e-22	13.2008	177.875	5.50999	109.582	2.42449	178.124	5.46507	313.949	Dgkg
ENSRNOG00000003346	-4.73233	2.06094e-07	1.40232e-06	1.01544	33.408	2.20399	19.7445	1.21225	50.7932	0	12.4748	Fancb
ENSRNOG00000014025	-4.71015	1.65796e-11	2.14143e-10	4.06178	31.6022	0	37.5146	1.21225	81.4082	5.46507	135.144	Rasgrf1
ENSRNOG00000051264	-4.70655	3.11791e-17	7.32988e-16	12.1853	276.293	3.30599	53.3103	2.42449	134.985	7.6511	213.111	AABR07059679.2
ENSRNOG00000017484	-4.69352	8.07403e-08	5.92897e-07	1.01544	18.0584	1.102	34.553	2.42449	41.7478	0	19.7518	Gja5
ENSRNOG00000029342	-4.68544	7.43035e-07	4.59641e-06	0	50.5635	1.102	6.91059	2.42449	34.0941	1.09301	22.8705	Scn7a
ENSRNOG00000023214	-4.6793	7.62384e-11	8.9938e-10	3.04633	137.244	1.102	20.7318	1.21225	38.2688	5.46507	84.2048	Il20rb
ENSRNOG00000029055	-4.57776	6.12905e-25	2.92383e-23	14.2162	516.47	22.0399	296.168	25.4572	661.007	7.6511	173.608	Ttk
ENSRNOG00000017676	-4.54479	3.57759e-26	1.9322e-24	22.3398	140.855	11.02	517.307	19.3959	321.458	12.0232	534.337	Plvap
ENSRNOG00000013171	-4.50613	7.88312e-05	0.000307308	19.2934	80.3598	1.102	145.122	0	119.677	1.09301	148.658	Grm2
ENSRNOG00000045728	-4.49587	1.30253e-06	7.7388e-06	1.01544	23.4759	4.40799	19.7445	0	68.1881	0	11.4352	AABR07033887.1
ENSRNOG00000010803	-4.43188	2.00512e-14	3.64519e-13	14.2162	113.768	0	68.1187	3.63674	98.1074	2.18603	162.172	Gabra5
ENSRNOG00000031397	-4.42025	1.57845e-34	1.55127e-32	19.2934	318.731	6.61198	209.292	15.7592	224.047	10.9301	377.362	Stk32b
ENSRNOG00000016377	-4.41526	9.15092e-19	2.44605e-17	5.07722	178.778	7.71398	137.225	9.69796	222.655	5.46507	51.9783	Cep55
ENSRNOG00000015275	-4.36617	5.0641e-20	1.54296e-18	7.10811	206.769	7.71398	114.518	13.3347	185.778	1.09301	88.3631	Ska1
ENSRNOG00000018895	-4.35987	3.06265e-27	1.78714e-25	22.3398	240.177	12.122	354.415	15.7592	189.953	17.4882	611.265	Mchr1
ENSRNOG00000002730	-4.35688	5.82811e-06	3.01342e-05	2.03089	1.80584	1.102	19.7445	1.21225	79.3209	2.18603	33.2661	Rgs5
ENSRNOG00000012290	-4.35168	2.12092e-25	1.07037e-23	11.1699	121.894	13.224	308.015	9.69796	286.668	21.8603	428.301	Gchfr
ENSRNOG00000033321	-4.3395	1.58993e-09	1.56845e-08	3.04633	58.6898	1.102	63.1825	3.63674	43.1394	1.09301	13.5144	Hmgb2
ENSRNOG00000026502	-4.28973	7.28844e-23	2.89595e-21	20.3089	289.837	7.71398	163.88	13.3347	246.312	2.18603	154.895	Dscc1
ENSRNOG00000012471	-4.27249	2.26965e-55	5.93333e-53	29.4479	497.509	17.632	547.911	25.4572	491.233	25.1393	353.452	Thbs4
ENSRNOG00000022521	-4.26739	3.84182e-13	5.90781e-12	2.03089	93.9036	3.30599	41.4635	6.06123	82.104	2.18603	38.4639	Ddias
ENSRNOG00000019577	-4.25923	4.39794e-10	4.7227e-09	2.03089	34.3109	1.102	29.6168	1.21225	51.489	3.27904	31.187	Adamts19
ENSRNOG00000011231	-4.2129	3.34843e-10	3.65032e-09	8.12356	76.7481	0	22.7062	1.21225	53.5764	3.27904	87.3235	Cntnap4
ENSRNOG00000008203	-4.20485	2.9373e-18	7.52813e-17	46.7105	336.789	8.81598	207.318	14.5469	482.187	6.55808	397.114	Synpr
ENSRNOG00000043145	-4.18013	7.51168e-11	8.8775e-10	3.04633	47.8547	3.30599	30.604	1.21225	45.9226	1.09301	34.3057	AABR07043823.2
ENSRNOG00000018384	-4.17743	3.83598e-37	4.60001e-35	209.182	2390.93	119.016	2161.04	111.527	3773.31	98.3712	1420.05	Adam12
ENSRNOG00000004216	-4.17289	3.87287e-07	2.52293e-06	2.03089	39.7284	0	21.719	2.42449	22.2655	1.09301	15.5935	Lrr1
ENSRNOG00000005888	-4.16295	6.30611e-06	3.23244e-05	2.03089	32.5051	0	18.7573	2.42449	15.3075	0	12.4748	Fsip1
ENSRNOG00000016117	-4.15359	1.18865e-16	2.65587e-15	17.2626	128.215	12.122	349.478	19.3959	744.503	29.5114	169.449	Myof
ENSRNOG00000002711	-4.12524	5.02491e-21	1.6628e-19	42.6487	736.782	26.4479	593.324	61.8245	1020.04	17.4882	232.863	Nuf2
ENSRNOG00000024545	-4.10846	4.15366e-08	3.21829e-07	1.01544	48.7576	1.102	21.719	1.21225	45.2268	4.37206	16.6331	Ccdc18
ENSRNOG00000018113	-4.09463	3.53883e-10	3.85147e-09	4.06178	103.836	7.71398	37.5146	2.42449	73.7545	0	28.0683	AABR07028352.1
ENSRNOG00000028137	-4.07315	2.09564e-28	1.34275e-26	110.683	2561.58	94.7718	1055.35	118.8	2202.2	66.6738	757.844	Mki67
ENSRNOG00000008676	-4.04813	3.7997e-11	4.68104e-10	6.09267	91.1949	0	46.3997	2.42449	84.1914	6.55808	30.1474	Emp1
ENSRNOG00000062220	-4.03523	5.70366e-10	5.98335e-09	8.12356	63.2044	2.20399	51.3358	0	53.5764	1.09301	25.9892	LOC679342
ENSRNOG00000012160	-4.03465	2.42805e-21	8.37388e-20	54.834	875.832	22.0399	275.436	27.8816	302.672	34.9764	843.088	Syk
ENSRNOG00000003388	-4.02561	3.13212e-19	8.67373e-18	27.417	843.327	51.7939	338.619	50.9143	863.484	13.1162	280.683	Cenpf
ENSRNOG00000000007	-4.01752	4.598e-18	1.158e-16	51.7877	304.284	7.71398	256.679	10.9102	367.381	20.7673	560.326	Gad1
ENSRNOG00000017156	-4.00628	1.94736e-35	1.98859e-33	28.4324	475.838	14.326	314.925	20.6082	264.403	18.5812	266.129	Ankle1
ENSRNOG00000026252	-3.99071	6.27703e-34	5.77796e-32	28.4324	603.15	28.6519	316.9	27.8816	336.766	14.2092	319.147	E2f7
ENSRNOG00000012318	-3.97532	1.529e-24	7.0871e-23	85.2973	1798.62	72.7318	862.837	116.376	1930.84	52.4647	542.653	Aspm
ENSRNOG00000056226	-3.95644	7.91365e-16	1.64189e-14	4.06178	97.5153	7.71398	62.1953	6.06123	114.111	3.27904	50.9387	AABR07066944.1
ENSRNOG00000007918	-3.9404	3.73345e-19	1.02737e-17	16.2471	205.866	14.326	230.024	15.7592	231.7	38.2555	633.096	Tbxas1
ENSRNOG00000061910	-3.92664	9.08975e-31	6.98895e-29	207.151	1280.34	114.608	3094.96	167.29	4118.42	238.277	2568.77	Igfbp3
ENSRNOG00000002369	-3.92518	5.96859e-52	1.3223e-49	282.294	3906.93	171.912	2971.55	180.625	4250.62	346.485	3788.18	Rgs8
ENSRNOG00000059997	-3.91021	4.36799e-12	6.0099e-11	4.06178	111.962	8.81598	51.3358	4.84898	119.677	3.27904	31.187	Brip1
ENSRNOG00000014080	-3.9087	5.93865e-24	2.63132e-22	40.6178	758.452	37.4679	350.466	35.1551	571.945	15.3022	249.496	Kif23
ENSRNOG00000037476	-3.89072	2.92521e-05	0.000127112	4.06178	7.22335	0	15.7956	0	18.0907	2.18603	55.097	Galnt9
ENSRNOG00000008115	-3.87785	5.2338e-21	1.7232e-19	51.7877	875.832	62.8138	500.524	49.7021	1099.36	22.9533	275.485	Arhgap11a
ENSRNOG00000038035	-3.87227	4.18771e-19	1.14754e-17	86.3128	1199.98	71.6298	629.851	50.9143	1100.06	17.4882	387.758	Kif4a
ENSRNOG00000009785	-3.87059	2.09012e-51	4.47868e-49	90.3746	1285.76	85.9558	1336.71	80.0082	887.837	48.0926	944.966	Cdkn3
ENSRNOG00000001229	-3.86734	1.1788e-08	9.9988e-08	19.2934	347.624	34.1619	1409.76	128.498	1027.69	61.2088	757.844	Col18a1
ENSRNOG00000021434	-3.86351	4.79374e-11	5.83417e-10	3.04633	60.4956	2.20399	29.6168	2.42449	50.0974	4.37206	35.3452	Usp51
ENSRNOG00000015423	-3.86315	5.87894e-26	3.07375e-24	80.2201	1488.91	85.9558	809.526	81.2204	1148.76	28.4184	564.484	Ccna2
ENSRNOG00000004682	-3.84159	1.02778e-10	1.19414e-09	8.12356	77.6511	2.20399	47.3869	6.06123	77.9293	0	32.2265	Parpbp
ENSRNOG00000037211	-3.84142	9.47318e-15	1.77653e-13	33.5097	477.644	20.9379	172.765	19.3959	372.251	5.46507	116.431	Kif14
ENSRNOG00000010721	-3.8393	1.83389e-23	7.85926e-22	90.3746	1405.85	92.5678	885.543	87.2817	1243.39	21.8603	644.531	Dlgap5
ENSRNOG00000060356	-3.83398	2.90244e-24	1.3265e-22	33.5097	683.51	34.1619	289.258	37.5796	491.928	15.3022	251.575	Kif15
ENSRNOG00000054080	-3.82325	1.5435e-06	9.00676e-06	21.3243	51.4664	15.428	323.811	19.3959	509.323	10.9301	64.4531	Cgnl1
ENSRNOG00000001416	-3.80912	1.20473e-20	3.85012e-19	2.03089	111.059	11.02	133.276	7.27347	98.1074	14.2092	139.302	Vgf
ENSRNOG00000053317	-3.78506	2.60596e-16	5.63948e-15	5.07722	73.1365	6.61198	77.0037	6.06123	70.2755	2.18603	53.0179	Efcab11
ENSRNOG00000012067	-3.78367	8.55153e-18	2.10107e-16	22.3398	361.168	31.9579	325.785	25.4572	404.258	7.6511	110.194	Fam111a
ENSRNOG00000027035	-3.75356	1.29123e-13	2.12031e-12	6.09267	102.933	9.91798	68.1187	8.48572	155.859	3.27904	44.7013	Sgo2
ENSRNOG00000053026	-3.75115	3.34498e-21	1.12686e-19	24.3707	429.79	27.5499	255.692	30.3061	417.478	10.9301	147.618	Shcbp1
ENSRNOG00000033658	-3.75077	4.09673e-22	1.52559e-20	68.0348	825.268	31.9579	457.086	35.1551	560.117	21.8603	276.525	Kntc1
ENSRNOG00000032778	-3.75032	5.33741e-19	1.44143e-17	49.7568	540.849	29.7539	325.785	32.7306	612.997	12.0232	194.399	Bub1
ENSRNOG00000008986	-3.7451	1.90334e-16	4.1603e-15	19.2934	348.527	23.1419	154.007	20.6082	258.141	3.27904	126.827	Diaph3
ENSRNOG00000004440	-3.74395	2.45131e-13	3.85573e-12	4.06178	139.952	5.50999	53.3103	12.1225	98.1074	4.37206	51.9783	Fignl1
ENSRNOG00000018615	-3.73955	2.9557e-23	1.23038e-21	22.3398	361.168	17.632	164.867	21.8204	271.361	9.83712	158.014	Cenph
ENSRNOG00000011332	-3.72915	3.0807e-20	9.61045e-19	36.556	503.829	22.0399	204.356	15.7592	333.287	16.3952	167.37	Clspn
ENSRNOG00000004667	-3.72649	7.18052e-11	8.5015e-10	1.01544	72.2335	9.91798	45.4125	6.06123	94.6284	2.18603	37.4244	Gen1
ENSRNOG00000049410	-3.72024	1.41134e-42	2.07276e-40	39.6023	620.306	29.7539	331.708	35.1551	494.016	39.3485	451.172	Chrm3
ENSRNOG00000042460	-3.71847	4.16201e-07	2.69849e-06	0	34.3109	0	45.4125	8.48572	51.489	3.27904	17.6726	Hmga2
ENSRNOG00000002768	-3.71678	9.46959e-05	0.000361604	25.3861	19.8642	2.20399	190.535	8.48572	150.292	19.6742	374.244	Tmem114
ENSRNOG00000006921	-3.7149	4.26568e-22	1.57505e-20	12.1853	213.992	12.122	115.506	13.3347	178.82	8.74411	98.7588	Rbl1
ENSRNOG00000003208	-3.70539	4.41065e-12	6.06221e-11	8.12356	143.564	11.02	81.9399	13.3347	182.299	2.18603	40.5431	Ercc6l
ENSRNOG00000018200	-3.70351	1.39563e-16	3.0711e-15	13.2008	119.185	5.50999	53.3103	4.84898	116.198	7.6511	122.669	Gad2
ENSRNOG00000022499	-3.69077	4.3496e-16	9.21452e-15	26.4016	297.963	29.7539	185.599	12.1225	295.018	3.27904	148.658	Sgo1
ENSRNOG00000039183	-3.68519	6.9137e-14	1.16455e-12	12.1853	188.71	14.326	80.9526	7.27347	224.047	8.74411	54.0574	Cip2a
ENSRNOG00000059326	-3.6823	6.01846e-10	6.28835e-09	5.07722	59.5927	17.632	109.582	8.48572	214.305	2.18603	42.6222	Abca9
ENSRNOG00000057760	-3.67042	2.63326e-22	1.00641e-20	39.6023	484.868	26.4479	266.551	14.5469	368.077	20.7673	177.766	Stil
ENSRNOG00000050482	-3.66856	2.20453e-07	1.49302e-06	3.04633	36.1168	3.30599	26.6551	2.42449	50.7932	1.09301	11.4352	Dbf4
ENSRNOG00000046191	-3.65864	1.33038e-12	1.9322e-11	10.1544	92.0978	5.50999	43.438	1.21225	63.3175	3.27904	61.3344	Cgas
ENSRNOG00000056069	-3.65836	6.69915e-20	2.00377e-18	90.3746	1307.43	92.5678	638.736	84.8572	1318.54	28.4184	474.042	Kif11
ENSRNOG00000051837	-3.65735	1.88531e-25	9.55152e-24	61.9421	924.589	49.5899	443.265	56.9755	1060.39	52.4647	358.65	Nwd2
ENSRNOG00000017981	-3.65557	9.96944e-28	5.8964e-26	81.2356	1188.24	65.0178	633.8	56.9755	655.441	32.7904	500.031	Mcm10
ENSRNOG00000059894	-3.65457	4.21271e-18	1.06921e-16	34.5251	466.809	27.5499	281.36	43.6408	644.308	17.4882	154.895	Hmmr
ENSRNOG00000024365	-3.65195	4.79601e-16	1.01274e-14	46.7105	667.257	47.3859	404.763	64.249	809.212	10.9301	242.219	Ect2
ENSRNOG00000048411	-3.64786	1.41027e-33	1.25399e-31	219.336	3548.47	225.909	2003.08	179.412	1692.18	108.208	1945.03	Uhrf1
ENSRNOG00000014343	-3.64592	1.28954e-19	3.71269e-18	28.4324	627.529	39.6719	271.487	35.1551	420.261	16.3952	175.687	Anln
ENSRNOG00000022261	-3.64577	5.48726e-16	1.15312e-14	13.2008	214.895	15.428	85.8888	9.69796	169.774	5.46507	77.9675	Cenpu
ENSRNOG00000054474	-3.64377	4.85479e-14	8.30589e-13	15.2317	155.302	3.30599	88.8505	12.1225	177.428	7.6511	57.1761	Mastl
ENSRNOG00000023603	-3.63753	2.73108e-06	1.51971e-05	4.06178	30.6993	1.102	25.6679	2.42449	10.437	0	29.1078	Amer3
ENSRNOG00000028108	-3.6373	4.81885e-11	5.85382e-10	10.1544	95.7094	2.20399	40.4763	2.42449	39.6604	5.46507	81.0861	Cytl1
ENSRNOG00000004968	-3.6352	1.16158e-18	3.06728e-17	58.8958	607.665	29.7539	308.015	25.4572	538.547	18.5812	199.597	Ncapg2
ENSRNOG00000019779	-3.60711	1.12607e-38	1.41527e-36	49.7568	473.13	26.4479	365.274	23.0327	355.552	29.5114	385.679	Disc1
ENSRNOG00000025302	-3.59333	1.11283e-25	5.72669e-24	66.0039	886.667	52.8959	497.563	56.9755	677.01	25.1393	364.888	Cdca2
ENSRNOG00000053047	-3.5868	4.22693e-22	1.56961e-20	332.05	4671.7	321.783	2058.37	287.302	4180.35	119.139	1828.6	Top2a
ENSRNOG00000014243	-3.57716	5.47529e-31	4.28548e-29	15.2317	184.196	12.122	191.522	24.2449	171.862	15.3022	246.377	Pear1
ENSRNOG00000013018	-3.57284	1.51516e-10	1.72065e-09	8.12356	89.389	18.734	100.697	10.9102	235.179	2.18603	47.82	Eda2r
ENSRNOG00000059362	-3.57237	7.63275e-14	1.27743e-12	28.4324	65.9131	16.53	411.674	19.3959	347.898	19.6742	175.687	Has3
ENSRNOG00000022537	-3.57166	7.03603e-18	1.73525e-16	40.6178	548.072	19.836	253.717	37.5796	293.626	10.9301	199.597	E2f8
ENSRNOG00000004195	-3.57036	3.95403e-31	3.13231e-29	37.5715	504.732	34.1619	308.015	25.4572	388.255	24.0463	242.219	Dtl
ENSRNOG00000013851	-3.56726	7.91821e-67	3.33868e-64	268.077	2675.35	178.524	2337.75	186.686	2969.66	266.695	2694.56	Spry4
ENSRNOG00000027125	-3.56512	8.34529e-12	1.11535e-10	3.04633	79.4569	3.30599	43.438	6.06123	48.01	5.46507	38.4639	Mboat1
ENSRNOG00000009334	-3.55675	5.30977e-25	2.56103e-23	105.606	1056.42	70.5278	983.278	103.041	985.249	29.5114	606.067	Knstrn
ENSRNOG00000032328	-3.55651	3.04508e-28	1.92281e-26	18.278	222.118	11.02	140.186	19.3959	163.512	13.1162	200.636	Diras2
ENSRNOG00000019194	-3.54138	1.92263e-06	1.09741e-05	5.07722	65.9131	4.40799	11.8467	2.42449	13.9159	1.09301	61.3344	Pitx3
ENSRNOG00000006198	-3.54062	4.44188e-17	1.02579e-15	17.2626	350.333	34.1619	206.33	19.3959	234.484	7.6511	120.59	Prr11
ENSRNOG00000056209	-3.53869	3.53518e-16	7.52579e-15	29.4479	261.847	17.632	138.212	4.84898	174.645	8.74411	138.262	Exo1
ENSRNOG00000054286	-3.53743	1.59017e-25	8.08758e-24	306.664	4199.48	278.805	2278.52	214.567	1953.8	109.301	2130.07	Rrm2
ENSRNOG00000032178	-3.53679	1.05236e-26	6.00671e-25	73.112	654.616	47.3859	522.243	49.7021	468.967	17.4882	536.416	Cenpa
ENSRNOG00000013727	-3.53491	8.32056e-19	2.23322e-17	57.8803	930.007	59.5079	435.367	87.2817	962.287	26.2323	343.057	Ndc80
ENSRNOG00000025235	-3.53312	1.29513e-15	2.64925e-14	75.1429	359.362	12.122	287.283	26.6694	358.335	30.6044	675.718	Tmem130
ENSRNOG00000009339	-3.52017	1.05331e-22	4.13447e-21	27.417	427.081	33.0599	190.535	31.5184	451.572	19.6742	208.953	Cenpe
ENSRNOG00000006996	-3.50735	3.77674e-26	2.02319e-24	46.7105	593.218	31.9579	341.581	43.6408	405.65	19.6742	273.406	Mms22l
ENSRNOG00000011160	-3.50443	3.1158e-05	0.000134411	1.01544	13.5438	1.102	22.7062	4.84898	29.2235	0	10.3957	AC126641.1
ENSRNOG00000013167	-3.50025	5.70773e-30	3.98961e-28	390.946	4800.82	296.437	2831.37	390.343	4598.52	196.742	2188.29	Hmgb2l1
ENSRNOG00000037302	-3.49523	6.18035e-28	3.79264e-26	63.973	645.587	55.0999	455.112	32.7306	525.327	24.0463	362.809	Rad51
ENSRNOG00000010121	-3.48691	9e-09	7.83737e-08	5.07722	86.6803	6.61198	28.6296	3.63674	32.0067	1.09301	37.4244	Lef1
ENSRNOG00000004921	-3.48384	2.10592e-30	1.50418e-28	183.795	1873.56	148.77	1188.62	129.71	1767.32	68.8599	1115.45	Nusap1
ENSRNOG00000024310	-3.48086	8.95194e-12	1.18793e-10	23.3552	125.506	3.30599	81.9399	2.42449	108.544	14.2092	174.647	Kcnf1
ENSRNOG00000050215	-3.47012	1.45447e-05	6.79707e-05	1.01544	5.41752	3.30599	52.323	7.27347	57.7511	1.09301	21.8309	AABR07044375.1
ENSRNOG00000028774	-3.45913	1.00774e-06	6.08697e-06	1.01544	45.146	2.20399	14.8084	6.06123	25.7445	1.09301	24.9496	Vgll3
ENSRNOG00000019163	-3.45909	2.85772e-15	5.68543e-14	13.2008	77.6511	5.50999	55.2847	4.84898	91.8452	5.46507	98.7588	Syt6
ENSRNOG00000015308	-3.45513	2.35655e-14	4.23111e-13	32.4942	480.353	47.3859	286.296	32.7306	448.093	9.83712	126.827	Pbk
ENSRNOG00000005038	-3.44879	2.4577e-23	1.02964e-21	68.0348	556.198	30.8559	395.878	47.2776	415.391	16.3952	410.629	Ube2t
ENSRNOG00000005037	-3.44368	2.17032e-12	3.09359e-11	5.07722	140.855	11.02	84.9015	6.06123	157.946	17.4882	46.7805	Kif18a
ENSRNOG00000009258	-3.43718	2.80761e-11	3.53208e-10	12.1853	124.603	7.71398	87.8632	8.48572	150.988	7.6511	27.0287	Cdk6
ENSRNOG00000042668	-3.43426	1.17556e-11	1.53965e-10	11.1699	102.933	3.30599	66.1442	2.42449	104.37	12.0232	42.6222	Msrb3
ENSRNOG00000008450	-3.42725	7.75708e-25	3.67365e-23	73.112	868.608	67.2218	538.039	47.2776	418.87	27.3253	490.675	LOC100359539
ENSRNOG00000015520	-3.42447	3.42468e-17	8.00786e-16	70.0657	740.394	57.3039	380.082	36.3674	476.621	14.2092	317.068	Ticrr
ENSRNOG00000017072	-3.42121	5.84278e-44	9.09178e-42	28.4324	289.837	22.0399	268.526	29.0939	276.927	22.9533	261.971	Slc16a14
ENSRNOG00000008091	-3.42071	1.27884e-38	1.59197e-36	64.9885	783.734	63.9158	608.132	47.2776	466.184	42.6275	489.636	Gins1
ENSRNOG00000002381	-3.41171	3.40267e-09	3.19974e-08	20.3089	170.652	5.50999	63.1825	15.7592	87.6704	0	121.629	Bmp3
ENSRNOG00000039949	-3.40771	4.12522e-09	3.83232e-08	9.139	84.8744	2.20399	29.6168	3.63674	47.3142	3.27904	34.3057	Rad54b
ENSRNOG00000015921	-3.40221	3.34667e-14	5.84817e-13	14.2162	220.312	18.734	119.454	20.6082	193.432	4.37206	75.8883	Esco2
ENSRNOG00000021903	-3.39999	9.56015e-15	1.78771e-13	15.2317	309.701	20.9379	104.646	20.6082	234.484	13.1162	86.284	Atad5
ENSRNOG00000013057	-3.39037	8.72707e-28	5.23264e-26	288.386	2994.98	246.847	1918.18	207.294	2791.54	124.604	1389.9	Prc1
ENSRNOG00000013598	-3.38534	4.78734e-31	3.7696e-29	66.0039	818.045	66.1198	510.396	48.4898	447.397	34.9764	480.279	Melk
ENSRNOG00000007906	-3.38141	2.74101e-26	1.52458e-24	199.027	2084.84	160.892	1404.82	127.286	1333.84	72.1389	1009.42	Bub1b
ENSRNOG00000005608	-3.37359	1.02151e-06	6.16443e-06	2.03089	38.8255	3.30599	16.7829	1.21225	16.0033	3.27904	31.187	Tead4
ENSRNOG00000009303	-3.37044	4.22162e-18	1.0694e-16	67.0193	679.898	42.9779	502.499	65.4613	880.879	43.7206	201.676	Zwilch
ENSRNOG00000014960	-3.36923	5.5796e-22	2.02025e-20	83.2665	982.376	62.8138	496.575	64.249	566.379	28.4184	423.103	Bard1
ENSRNOG00000011654	-3.35947	5.15949e-12	7.04699e-11	28.4324	297.06	25.3459	146.11	21.8204	309.63	5.46507	79.007	Plk4
ENSRNOG00000058539	-3.35581	5.07609e-25	2.46653e-23	190.904	2089.36	209.379	1365.34	166.078	1713.75	64.4878	1290.1	Ccnb1
ENSRNOG00000009503	-3.3523	1.37414e-08	1.14916e-07	4.06178	50.5635	1.102	46.3997	10.9102	93.9326	5.46507	24.9496	Depdc1
ENSRNOG00000002461	-3.34604	2.91897e-70	1.36264e-67	610.282	5509.61	478.267	5131.61	467.927	6216.95	522.461	4287.17	Nid1
ENSRNOG00000024620	-3.34334	8.20121e-14	1.36558e-12	19.2934	124.603	8.81598	61.2081	12.1225	141.943	3.27904	115.392	Mamdc2
ENSRNOG00000061085	-3.33136	1.99195e-29	1.3284e-27	117.792	1116.01	73.8338	694.021	80.0082	741.024	46.9996	660.124	Fancd2
ENSRNOG00000024077	-3.33016	5.37651e-23	2.16235e-21	29.4479	332.274	25.3459	212.254	23.0327	232.396	14.2092	149.698	Fbxo5
ENSRNOG00000018782	-3.32959	5.47547e-24	2.44266e-22	88.3437	827.074	60.6099	666.378	60.6123	605.343	33.8834	351.373	Gmnn
ENSRNOG00000058938	-3.31798	1.24804e-15	2.56094e-14	29.4479	231.147	23.1419	125.378	20.6082	137.072	19.6742	435.578	Camkv
ENSRNOG00000025151	-3.31498	3.16744e-09	2.98497e-08	3.04633	50.5635	1.102	34.553	6.06123	41.7478	5.46507	27.0287	Ildr2
ENSRNOG00000017065	-3.31481	9.13157e-08	6.66065e-07	6.09267	40.6314	1.102	33.5657	4.84898	61.2301	3.27904	16.6331	Arhgap28
ENSRNOG00000016636	-3.30688	6.04471e-13	9.08166e-12	24.3707	58.6898	19.836	281.36	12.1225	225.438	14.2092	135.144	Lpin3
ENSRNOG00000001360	-3.30662	0.000407533	0.0013056	1.01544	17.1555	1.102	2.96168	4.84898	23.6571	0	22.8705	Stag3
ENSRNOG00000015878	-3.30307	1.22272e-17	2.97619e-16	17.2626	210.38	12.122	126.365	13.3347	103.674	10.9301	90.4422	Pif1
ENSRNOG00000027341	-3.30236	5.35995e-09	4.87204e-08	4.06178	40.6314	0	31.5913	6.06123	56.3596	6.55808	34.3057	Tenm2
ENSRNOG00000006731	-3.30038	6.25133e-24	2.76051e-22	61.9421	593.218	40.7739	463.997	72.7347	602.56	26.2323	323.305	Spc25
ENSRNOG00000015393	-3.29565	0.000110404	0.000414562	72.0966	284.42	3.30599	192.509	13.3347	185.778	36.0695	565.524	Slc32a1
ENSRNOG00000020918	-3.28046	3.05792e-54	7.54152e-52	3568.27	22556.7	2640.39	29349.3	2225.68	33352.3	3083.39	26664.9	Ccnd1
ENSRNOG00000020694	-3.26916	7.62071e-07	4.70748e-06	10.1544	16.2525	6.61198	51.3358	2.42449	36.1814	7.6511	158.014	Icam5
ENSRNOG00000013774	-3.26128	3.59211e-26	1.9322e-24	512.8	5320	326.191	2747.45	322.457	3014.89	239.37	2353.58	Lmnb1
ENSRNOG00000024688	-3.25287	2.03188e-10	2.2856e-09	4.06178	49.6606	5.50999	48.3741	2.42449	33.3983	5.46507	36.3848	Erfe
ENSRNOG00000016561	-3.25015	1.47427e-30	1.07655e-28	168.564	1359.8	85.9558	927.006	101.829	841.219	76.511	996.944	Pclaf
ENSRNOG00000013162	-3.24719	4.82641e-30	3.39172e-28	88.3437	1407.65	100.282	658.481	110.314	747.286	126.79	1227.73	Zcchc12
ENSRNOG00000026605	-3.24375	4.10884e-10	4.4349e-09	10.1544	34.3109	1.102	80.9526	8.48572	52.8806	7.6511	92.5214	Ifi27l2b
ENSRNOG00000019128	-3.24146	1.51586e-07	1.05956e-06	3.04633	43.3401	6.61198	23.6935	1.21225	47.3142	3.27904	19.7518	St8sia4
ENSRNOG00000048152	-3.24048	2.07857e-14	3.76823e-13	30.4633	340.401	28.6519	144.135	20.6082	347.203	18.5812	97.7192	Myo1b
ENSRNOG00000010359	-3.23825	9.94996e-05	0.00037763	7.10811	28.8934	0	17.7701	2.42449	6.95797	1.09301	48.8596	Bik
ENSRNOG00000011167	-3.23186	2.39547e-23	1.00679e-21	59.9112	698.86	58.4059	366.261	48.4898	561.508	36.0695	279.643	Wdhd1
ENSRNOG00000061132	-3.23035	1.95783e-15	3.93704e-14	10.1544	109.253	7.71398	71.0804	8.48572	102.978	9.83712	56.1366	LOC103694210
ENSRNOG00000018770	-3.22667	6.77055e-05	0.000268582	6.09267	28.8934	7.71398	22.7062	0	67.4923	0	11.4352	Pmaip1
ENSRNOG00000023337	-3.21574	3.23259e-10	3.53953e-09	26.4016	167.04	20.9379	174.739	37.5796	474.534	10.9301	70.6905	Sema3a
ENSRNOG00000037134	-3.21471	3.61902e-23	1.48289e-21	23.3552	209.477	25.3459	166.841	19.3959	262.315	15.3022	135.144	Shc4
ENSRNOG00000026143	-3.21124	2.65671e-19	7.40422e-18	85.2973	713.306	55.0999	401.801	47.2776	605.343	29.5114	294.197	Ckap2l
ENSRNOG00000000632	-3.18385	2.92996e-36	3.30151e-34	290.417	2954.35	279.907	2017.89	297	1859.17	158.487	2489.76	Cdk1
ENSRNOG00000010362	-3.18371	5.25293e-14	8.9519e-13	31.4788	159.817	72.7318	591.349	46.0653	702.755	43.7206	306.672	Anxa2
ENSRNOG00000006236	-3.18123	1.06387e-15	2.19681e-14	56.8649	616.694	50.6919	275.436	36.3674	457.139	24.0463	175.687	Dsn1
ENSRNOG00000012655	-3.17706	1.35919e-05	6.40675e-05	3.04633	17.1555	2.20399	10.8595	1.21225	29.9193	2.18603	20.7913	Adamts6
ENSRNOG00000007830	-3.17478	5.37384e-19	1.44828e-17	14.2162	175.166	17.632	96.7483	13.3347	103.674	9.83712	121.629	Apold1
ENSRNOG00000033192	-3.16987	0.000269615	0.000907112	0	10.835	4.40799	31.5913	2.42449	71.6671	6.55808	5.19783	Osmr
ENSRNOG00000022030	-3.16852	3.68926e-20	1.14271e-18	36.556	303.381	25.3459	181.65	19.3959	144.726	18.5812	273.406	Aunip
ENSRNOG00000061138	-3.16098	0.000219651	0.000759941	1.01544	18.0584	4.40799	17.7701	1.21225	28.5277	1.09301	4.15826	RF00088
ENSRNOG00000010701	-3.16053	8.00523e-23	3.16122e-21	59.9112	559.81	56.2019	341.581	31.5184	308.934	26.2323	349.294	Depdc1b
ENSRNOG00000027787	-3.16017	5.61571e-26	2.9598e-24	76.1583	730.462	67.2218	489.665	47.2776	327.72	44.8136	562.405	Cdc6
ENSRNOG00000046492	-3.15805	1.37433e-10	1.5689e-09	9.139	107.447	9.91798	69.1059	7.27347	67.4923	4.37206	30.1474	Nemp1
ENSRNOG00000060100	-3.15738	2.47354e-08	1.98719e-07	6.09267	81.2627	9.91798	26.6551	9.69796	88.3662	1.09301	40.5431	Knl1
ENSRNOG00000030118	-3.15498	2.026e-49	4.0124e-47	612.313	5026.55	813.274	5958.9	655.825	7765.09	583.669	4984.72	Msn
ENSRNOG00000033397	-3.15486	2.07998e-11	2.64984e-10	17.2626	135.438	9.91798	75.0293	3.63674	126.635	12.0232	47.82	Adamts20
ENSRNOG00000004731	-3.14693	4.54321e-08	3.49154e-07	4.06178	27.0876	4.40799	29.6168	8.48572	89.7578	4.37206	39.5035	Ano3
ENSRNOG00000006037	-3.14283	4.51698e-13	6.86528e-12	16.2471	103.836	13.224	54.2975	10.9102	118.285	3.27904	110.194	Snap25
ENSRNOG00000005907	-3.141	3.91292e-13	5.99599e-12	14.2162	162.525	16.53	133.276	24.2449	193.432	7.6511	59.2553	Rad18
ENSRNOG00000005659	-3.13636	1.29016e-25	6.61322e-24	259.954	2406.28	250.153	1551.92	179.412	1180.07	118.045	1966.86	Aurkb
ENSRNOG00000024650	-3.13553	9.80185e-21	3.14791e-19	268.077	2297.03	236.929	1281.42	181.837	1963.54	86.3481	1254.76	Ckap2
ENSRNOG00000014610	-3.12475	9.93349e-09	8.57034e-08	8.12356	35.2139	3.30599	28.6296	3.63674	39.6604	5.46507	77.9675	Anpep
ENSRNOG00000042332	-3.11935	2.68542e-15	5.35894e-14	11.1699	87.5832	6.61198	78.9782	8.48572	84.1914	8.74411	54.0574	Slc44a5
ENSRNOG00000013322	-3.11593	2.44256e-16	5.30343e-15	36.556	434.304	26.4479	177.701	43.6408	455.051	36.0695	167.37	Pola1
ENSRNOG00000008165	-3.10338	1.70744e-21	5.98336e-20	336.112	3844.63	355.945	1684.21	329.731	2758.83	155.208	1826.52	Tpx2
ENSRNOG00000010233	-3.09758	2.04949e-15	4.10873e-14	39.6023	421.663	65.0178	375.146	72.7347	944.892	54.6507	239.1	Cald1
ENSRNOG00000022911	-3.09756	1.03473e-24	4.84765e-23	231.521	2071.3	214.889	1400.88	139.408	1053.44	101.65	1363.91	Hjurp
ENSRNOG00000016872	-3.09336	1.15323e-19	3.34976e-18	52.8031	554.392	41.8759	187.573	48.4898	564.291	57.9297	409.589	Plppr4
ENSRNOG00000057710	-3.08919	1.33845e-20	4.26705e-19	757.522	2777.38	568.631	6117.85	512.78	8804.61	653.622	3513.73	Ccnd2
ENSRNOG00000014513	-3.08793	1.63787e-15	3.32431e-14	17.2626	150.788	22.0399	95.761	13.3347	133.593	4.37206	104.996	Rexo5
ENSRNOG00000033335	-3.08456	7.28225e-12	9.80291e-11	31.4788	228.439	19.836	154.007	35.1551	365.293	12.0232	85.2444	Cenpi
ENSRNOG00000029980	-3.08159	1.30381e-13	2.13827e-12	14.2162	96.6124	7.71398	59.2336	3.63674	95.3242	12.0232	70.6905	Zbtb16
ENSRNOG00000042944	-3.08143	1.43691e-17	3.47169e-16	79.2047	466.809	26.4479	313.938	38.7919	343.724	22.9533	297.316	Cenpw
ENSRNOG00000017259	-3.07791	6.09725e-25	2.91931e-23	287.371	2351.2	246.847	1686.18	203.657	1563.46	103.836	1509.45	Tacc3
ENSRNOG00000052080	-3.07535	3.22614e-36	3.60418e-34	800.17	4616.63	431.983	5855.24	589.151	4922.07	807.737	6771.73	Camk2b
ENSRNOG00000024557	-3.07058	9.64723e-07	5.86234e-06	5.07722	18.0584	3.30599	26.6551	6.06123	96.02	6.55808	34.3057	Cep112
ENSRNOG00000018681	-3.06597	4.59319e-36	5.00313e-34	347.282	2381	429.779	3468.13	443.682	3875.59	257.951	2652.97	Nes
ENSRNOG00000025980	-3.06514	3.60767e-08	2.81527e-07	3.04633	25.2817	2.20399	36.5274	7.27347	29.2235	4.37206	48.8596	LOC691418
ENSRNOG00000003772	-3.05447	1.00868e-19	2.94955e-18	29.4479	302.478	30.8559	211.267	25.4572	124.548	27.3253	303.553	Csrp2
ENSRNOG00000019100	-3.05257	6.54538e-23	2.61635e-21	203.089	1709.23	185.136	1095.82	127.286	1044.39	75.418	1057.24	Kif2c
ENSRNOG00000014130	-3.05184	2.91332e-16	6.27348e-15	59.9112	494.8	50.6919	439.316	59.4	430.003	18.5812	198.557	Cks2
ENSRNOG00000003726	-3.0428	2.46813e-06	1.38459e-05	6.09267	47.8547	3.30599	18.7573	4.84898	43.8352	1.09301	15.5935	Scml2
ENSRNOG00000039740	-3.0405	1.78615e-17	4.28381e-16	29.4479	195.933	19.836	172.765	8.48572	157.946	18.5812	107.075	Cenpk
ENSRNOG00000036980	-3.03774	1.40806e-07	9.88968e-07	5.07722	65.9131	6.61198	31.5913	7.27347	92.541	6.55808	17.6726	Zgrf1
ENSRNOG00000025198	-3.03477	5.34028e-15	1.03106e-13	66.0039	610.373	39.6719	297.155	60.6123	532.98	31.6974	180.884	Gas2l3
ENSRNOG00000015498	-3.03058	3.32035e-16	7.1148e-15	8.12356	81.2627	13.224	79.9654	7.27347	83.4956	15.3022	115.392	Il17rb
ENSRNOG00000011171	-3.02559	4.07901e-11	5.00626e-10	39.6023	207.671	6.61198	119.454	13.3347	98.1074	13.1162	171.528	Rims3
ENSRNOG00000021902	-3.01116	5.70531e-18	1.42589e-16	74.1275	463.198	40.7739	310.977	27.8816	220.568	33.8834	436.618	Rmi2
ENSRNOG00000025406	-3.009	5.20906e-14	8.88872e-13	31.4788	188.71	23.1419	186.586	31.5184	405.65	24.0463	103.957	Iqgap2
ENSRNOG00000032799	-3.00596	1.33661e-05	6.31172e-05	9.139	54.1752	2.20399	20.7318	1.21225	31.3109	2.18603	14.5539	AABR07043823.1
ENSRNOG00000018399	-3.00515	1.3307e-08	1.11712e-07	59.9112	102.933	13.224	176.714	13.3347	151.684	25.1393	469.884	Cpne6
ENSRNOG00000005550	-3.00184	1.56115e-07	1.08773e-06	7.10811	33.408	2.20399	51.3358	4.84898	36.8772	3.27904	18.7122	Lrfn5
ENSRNOG00000060156	-2.99728	0.00205722	0.00531737	1.01544	7.22335	0	23.6935	1.21225	27.1361	5.46507	3.1187	RF00085
ENSRNOG00000015810	-2.99622	5.64626e-20	1.70839e-18	76.1583	692.539	52.8959	387.98	67.8857	399.387	30.6044	335.78	Trip13
ENSRNOG00000022523	-2.99041	5.33111e-37	6.27774e-35	172.626	1627.96	148.77	1003.02	130.923	1036.74	132.255	981.35	Fkbp5
ENSRNOG00000052157	-2.98505	1.10741e-09	1.1109e-08	13.2008	183.293	8.81598	57.2592	6.06123	77.9293	19.6742	61.3344	Nav3
ENSRNOG00000010645	-2.98405	4.16495e-09	3.861e-08	14.2162	30.6993	13.224	202.382	29.0939	173.949	13.1162	141.381	Lgals3
ENSRNOG00000012827	-2.98252	4.31367e-06	2.30327e-05	3.04633	31.6022	3.30599	14.8084	4.84898	30.6151	1.09301	18.7122	Mlf1
ENSRNOG00000026162	-2.98192	1.55273e-05	7.21498e-05	5.07722	31.6022	3.30599	40.4763	9.69796	57.0554	0	11.4352	Cetn4
ENSRNOG00000055111	-2.98184	1.73771e-35	1.80266e-33	112.714	1013.08	107.996	717.714	121.225	704.842	67.7669	799.426	AABR07000658.1
ENSRNOG00000052002	-2.97865	1.39986e-07	9.84798e-07	5.07722	66.816	5.50999	26.6551	3.63674	41.052	5.46507	20.7913	AABR07010468.1
ENSRNOG00000019422	-2.97742	1.39621e-22	5.4315e-21	139.116	1261.38	72.7318	612.081	86.0694	629.696	108.208	699.628	Egr1
ENSRNOG00000007805	-2.97628	4.24456e-24	1.90655e-22	283.309	2734.04	262.275	1603.26	261.845	1087.53	189.091	2419.07	Mybl2
ENSRNOG00000025604	-2.97438	3.25378e-15	6.39551e-14	32.4942	352.139	28.6519	174.739	47.2776	396.604	27.3253	139.302	Atad2
ENSRNOG00000025371	-2.97307	3.3993e-21	1.14222e-19	288.386	2115.54	131.138	1270.56	203.657	1303.23	295.114	2525.11	Spry1
ENSRNOG00000004281	-2.9626	2.14499e-18	5.54095e-17	23.3552	248.303	11.02	143.148	29.0939	162.816	27.3253	151.777	Cobl
ENSRNOG00000037449	-2.96194	2.32737e-20	7.29521e-19	182.78	1349.86	127.832	824.335	78.796	851.655	81.976	652.847	Pole
ENSRNOG00000001111	-2.96039	1.04517e-08	8.96415e-08	18.278	105.642	16.53	44.4252	4.84898	123.852	3.27904	62.374	Brca2
ENSRNOG00000031287	-2.95921	9.48506e-07	5.76991e-06	2.03089	20.7671	9.91798	33.5657	4.84898	48.01	1.09301	35.3452	Cacna2d3
ENSRNOG00000031232	-2.95679	9.10374e-21	2.93623e-19	66.0039	295.255	58.4059	590.362	48.4898	697.189	75.418	346.175	Nrp2
ENSRNOG00000005386	-2.95642	3.28323e-11	4.07164e-10	20.3089	191.419	41.8759	245.82	49.7021	533.676	28.4184	113.313	Kitlg
ENSRNOG00000027894	-2.95529	5.06421e-22	1.85418e-20	172.626	1610.81	212.685	1125.44	122.437	798.775	87.4411	1084.27	Iqgap3
ENSRNOG00000048686	-2.95425	3.29581e-07	2.16767e-06	3.04633	36.1168	3.30599	21.719	2.42449	27.8319	5.46507	24.9496	AABR07066379.1
ENSRNOG00000002471	-2.95364	4.13103e-08	3.20265e-07	20.3089	116.477	5.50999	69.1059	14.5469	118.285	3.27904	34.3057	Polq
ENSRNOG00000003887	-2.95362	4.25006e-23	1.71989e-21	42.6487	446.042	35.2639	220.152	33.9429	264.403	39.3485	242.219	Lgi2
ENSRNOG00000008301	-2.94674	5.59918e-24	2.48935e-22	90.3746	595.024	63.9158	717.714	127.286	469.663	69.9529	925.214	Tagln2
ENSRNOG00000058692	-2.94668	5.6835e-08	4.28426e-07	5.07722	24.3788	5.50999	29.6168	3.63674	32.0067	3.27904	49.8992	Slc26a4
ENSRNOG00000038202	-2.93772	0.000326387	0.00107461	0	27.9905	1.102	9.87227	3.63674	9.04536	4.37206	21.8309	Calml4
ENSRNOG00000021412	-2.93732	2.8806e-11	3.62041e-10	17.2626	149.885	17.632	80.9526	19.3959	173.949	6.55808	59.2553	Slfn13
ENSRNOG00000019495	-2.93674	6.29503e-15	1.20648e-13	15.2317	186.904	20.9379	153.02	23.0327	99.499	33.8834	273.406	Gbx2
ENSRNOG00000015131	-2.93607	4.12804e-24	1.86705e-22	162.471	1277.63	130.036	1037.58	179.412	686.056	80.883	1228.77	Ube2c
ENSRNOG00000010635	-2.93431	7.95996e-14	1.3271e-12	409.224	3344.41	214.889	1384.09	299.425	1295.57	454.694	4513.8	Igfbp4
ENSRNOG00000060225	-2.93037	5.42289e-11	6.53899e-10	16.2471	85.7773	7.71398	65.157	7.27347	50.7932	3.27904	64.4531	AC120922.1
ENSRNOG00000011777	-2.92416	9.07096e-31	6.98895e-29	206.135	1478.98	177.422	1214.29	153.955	1157.81	98.3712	978.232	Spag5
ENSRNOG00000059605	-2.92368	4.94803e-11	5.99404e-10	20.3089	79.4569	15.428	96.7483	20.6082	93.9326	16.3952	282.762	Ddn
ENSRNOG00000053239	-2.91817	1.29728e-05	6.14375e-05	4.06178	65.0102	0	12.834	10.9102	53.5764	7.6511	37.4244	Clmp
ENSRNOG00000016724	-2.91555	3.55689e-26	1.92913e-24	108.653	750.326	60.6099	432.406	67.8857	579.599	61.2088	492.754	Epb41l3
ENSRNOG00000016156	-2.91033	3.74824e-45	6.28119e-43	1329.22	7723.57	1240.85	11080.6	1474.09	9846.22	1532.41	13273.2	Nptxr
ENSRNOG00000010105	-2.90906	0.000213186	0.000739531	1.01544	11.738	0	15.7956	6.06123	25.0487	2.18603	14.5539	S100a11
ENSRNOG00000001607	-2.90798	7.16903e-06	3.62501e-05	9.139	29.7963	6.61198	44.4252	3.63674	137.768	10.9301	15.5935	Adamts1
ENSRNOG00000013301	-2.90758	2.35197e-06	1.32454e-05	3.04633	49.6606	3.30599	29.6168	10.9102	19.4823	1.09301	36.3848	Bean1
ENSRNOG00000005388	-2.9062	1.77855e-30	1.28439e-28	235.583	1761.6	170.81	1070.15	133.347	1322.71	232.812	1643.55	Rassf3
ENSRNOG00000040166	-2.90539	7.57012e-06	3.80573e-05	4.06178	13.5438	3.30599	19.7445	2.42449	41.7478	3.27904	22.8705	Ankrd34b
ENSRNOG00000011921	-2.90339	1.19271e-12	1.74774e-11	107.637	1147.61	49.5899	323.811	59.4	358.335	87.4411	448.053	Dusp4
ENSRNOG00000003908	-2.90321	4.80974e-11	5.8482e-10	71.0811	438.819	27.5499	211.267	47.2776	411.912	16.3952	152.816	Cep128
ENSRNOG00000002153	-2.89572	2.57743e-16	5.587e-15	20.3089	225.73	24.2439	118.467	25.4572	202.477	17.4882	101.877	Cep135
ENSRNOG00000007292	-2.89173	1.24697e-16	2.77197e-15	21.3243	185.098	25.3459	111.557	15.7592	156.554	12.0232	99.7983	Spdl1
ENSRNOG00000049033	-2.89008	9.18132e-29	5.94104e-27	476.244	3800.39	385.699	2348.61	324.882	2138.88	260.137	2442.98	Racgap1
ENSRNOG00000003813	-2.88745	6.53507e-21	2.12487e-19	44.6796	410.828	40.7739	247.794	41.2163	281.102	26.2323	191.28	Kcnk10
ENSRNOG00000013148	-2.88705	1.89744e-20	5.99068e-19	46.7105	515.567	45.1819	307.028	53.3388	200.39	40.4415	350.334	Rad54l
ENSRNOG00000030101	-2.88553	8.20458e-24	3.59872e-22	53.8186	407.217	51.7939	314.925	27.8816	228.221	39.3485	332.661	Traip
ENSRNOG00000008040	-2.88145	1.67993e-22	6.47739e-21	143.178	1297.5	147.668	927.006	161.229	580.99	84.1621	1145.6	Pimreg
ENSRNOG00000042753	-2.87668	1.32612e-14	2.44136e-13	40.6178	379.226	23.1419	114.518	42.4286	224.047	32.7904	302.514	Fgf13
ENSRNOG00000016689	-2.87643	4.22841e-24	1.90585e-22	147.239	1275.82	136.648	741.408	96.9796	1033.95	111.487	566.563	Fanci
ENSRNOG00000016734	-2.87453	1.4484e-13	2.35767e-12	13.2008	100.224	9.91798	85.8888	14.5469	54.2722	12.0232	124.748	Emilin3
ENSRNOG00000001816	-2.87239	2.21283e-22	8.48207e-21	171.61	1053.71	85.9558	936.879	121.225	773.03	77.604	581.117	Rfc4
ENSRNOG00000050111	-2.86475	2.19299e-15	4.38968e-14	23.3552	160.72	13.224	113.531	10.9102	102.282	15.3022	84.2048	Cenpo
ENSRNOG00000024798	-2.86319	3.55365e-17	8.26508e-16	40.6178	269.973	34.1619	187.573	19.3959	240.746	19.6742	133.064	Bora
ENSRNOG00000028636	-2.86257	2.00198e-18	5.20235e-17	69.0502	476.741	69.4258	392.916	38.7919	292.235	25.1393	313.949	Xkr5
ENSRNOG00000032180	-2.85994	3.6607e-07	2.39245e-06	3.04633	42.4372	6.61198	31.5913	4.84898	52.8806	5.46507	16.6331	Ccdc15
ENSRNOG00000037225	-2.85649	1.53914e-21	5.4081e-20	56.8649	530.917	58.4059	281.36	43.6408	417.478	44.8136	246.377	Tyms
ENSRNOG00000021847	-2.85633	2.64697e-22	1.0087e-20	108.653	787.346	76.0378	434.38	63.0368	494.712	52.4647	461.567	Ska3
ENSRNOG00000024733	-2.85068	4.60452e-06	2.43963e-05	7.10811	74.9423	3.30599	24.6807	6.06123	22.2655	3.27904	20.7913	Mnd1
ENSRNOG00000012031	-2.84993	5.8686e-05	0.000236703	4.06178	49.6606	4.40799	12.834	1.21225	15.3075	3.27904	16.6331	St8sia2
ENSRNOG00000019440	-2.84776	6.77619e-08	5.04969e-07	7.10811	32.5051	1.102	53.3103	9.69796	31.3109	4.37206	42.6222	Kcnn4
ENSRNOG00000032788	-2.84456	3.27001e-13	5.05826e-12	319.865	1518.71	135.546	1769.11	235.176	2546.62	585.855	3335.97	Dysf
ENSRNOG00000047741	-2.8416	6.10384e-17	1.39481e-15	55.8495	482.159	58.4059	292.219	29.0939	183.69	42.6275	379.442	E2f2
ENSRNOG00000030880	-2.83968	4.45832e-10	4.77661e-09	19.2934	162.525	15.428	95.761	26.6694	147.509	4.37206	62.374	Hs6st2
ENSRNOG00000011213	-2.83709	4.95034e-14	8.45829e-13	40.6178	361.168	42.9779	166.841	26.6694	257.445	18.5812	136.183	Blm
ENSRNOG00000032929	-2.83555	1.53937e-29	1.03717e-27	329.004	3153.9	397.821	2035.66	323.67	2012.94	219.696	1863.94	Incenp
ENSRNOG00000005376	-2.8318	1.73753e-23	7.49545e-22	127.946	944.454	99.1798	534.09	82.4327	731.283	69.9529	494.833	Mad2l1
ENSRNOG00000057458	-2.83166	2.30749e-18	5.94895e-17	47.7259	328.663	41.8759	207.318	31.5184	231.005	16.3952	214.151	Oip5
ENSRNOG00000020923	-2.8306	1.56366e-12	2.25841e-11	9.139	55.0781	8.81598	55.2847	4.84898	66.1007	9.83712	57.1761	Tuft1
ENSRNOG00000056213	-2.82961	3.63342e-05	0.000154297	3.04633	38.8255	5.50999	25.6679	3.63674	20.1781	1.09301	9.35609	AC130741.1
ENSRNOG00000015049	-2.82242	3.94785e-22	1.47858e-20	31.4788	250.109	23.1419	240.883	26.6694	216.393	55.7437	264.05	Scn5a
ENSRNOG00000005277	-2.8135	1.38159e-10	1.57581e-09	26.4016	183.293	37.4679	368.236	64.249	255.357	86.3481	699.628	Ptprv
ENSRNOG00000029862	-2.80697	1.24348e-21	4.41671e-20	109.668	922.784	121.22	631.825	117.588	433.482	81.976	1025.01	Spc24
ENSRNOG00000005387	-2.80595	7.40325e-28	4.47999e-26	863.128	4595.86	415.453	3695.19	452.168	3605.62	486.391	3615.61	Rbm3
ENSRNOG00000000857	-2.80227	3.0531e-14	5.36385e-13	11.1699	77.6511	8.81598	61.2081	8.48572	65.4049	10.9301	71.7301	Msh5
ENSRNOG00000059276	-2.7997	8.92273e-14	1.48006e-12	25.3861	163.428	15.428	118.467	27.8816	164.904	8.74411	90.4422	LOC498265
ENSRNOG00000007483	-2.79606	5.17831e-25	2.50688e-23	420.394	3142.16	415.453	2339.73	343.065	1621.9	221.882	2628.02	Ccnf
ENSRNOG00000009222	-2.7953	5.46384e-11	6.57711e-10	20.3089	92.0978	37.4679	400.814	41.2163	294.322	38.2555	163.212	Epha2
ENSRNOG00000011774	-2.79477	2.72885e-13	4.27171e-12	15.2317	63.2044	24.2439	170.79	15.7592	128.722	20.7673	165.291	Fblim1
ENSRNOG00000024536	-2.79257	4.31474e-13	6.57319e-12	56.8649	361.168	27.5499	122.416	23.0327	315.892	38.2555	213.111	AABR07032338.1
ENSRNOG00000056421	-2.79216	5.59237e-05	0.00022673	2.03089	30.6993	1.102	11.8467	3.63674	13.9159	5.46507	28.0683	AABR07052897.2
ENSRNOG00000020013	-2.79086	3.3379e-23	1.37633e-21	122.869	992.308	137.75	778.922	133.347	487.754	97.2782	1141.44	Psrc1
ENSRNOG00000018371	-2.78743	9.02548e-45	1.47465e-42	386.884	3655.92	564.223	3664.59	561.27	2891.04	543.228	3976.34	Tubb6
ENSRNOG00000021555	-2.7768	2.30843e-19	6.46114e-18	59.9112	431.595	57.3039	324.798	49.7021	277.623	22.9533	268.208	Mis18a
ENSRNOG00000043465	-2.77099	6.3816e-10	6.63068e-09	14.2162	254.623	27.5499	111.557	44.8531	88.3662	25.1393	305.632	Arc
ENSRNOG00000038572	-2.76604	3.58321e-09	3.36225e-08	28.4324	232.05	30.8559	114.518	33.9429	236.571	5.46507	86.284	Ncapg
ENSRNOG00000017412	-2.76547	0.000315877	0.00104448	7.10811	50.5635	4.40799	32.5785	6.06123	32.0067	0	4.15826	AABR07001512.1
ENSRNOG00000016479	-2.76359	9.21807e-05	0.000353341	4.06178	19.8642	2.20399	13.8212	0	14.6117	5.46507	33.2661	Plekhg4
ENSRNOG00000042286	-2.76323	9.88859e-27	5.66902e-25	73.112	645.587	81.5478	443.265	60.6123	337.462	73.2319	535.376	Nsl1
ENSRNOG00000000129	-2.75853	7.04557e-14	1.18523e-12	51.7877	199.545	12.122	246.807	30.3061	147.509	31.6974	261.971	Phf24
ENSRNOG00000050071	-2.75846	1.50672e-20	4.78018e-19	98.4981	869.511	106.894	574.566	96.9796	347.203	80.883	803.585	Cdc45
ENSRNOG00000014082	-2.75644	1.61471e-05	7.47639e-05	6.09267	14.4467	1.102	26.6551	2.42449	21.5697	3.27904	25.9892	Sp7
ENSRNOG00000011245	-2.74172	9.70222e-22	3.47446e-20	73.112	334.08	61.7118	422.533	49.7021	626.217	67.7669	305.632	Arhgap18
ENSRNOG00000014426	-2.7375	0.000209349	0.000727379	3.04633	8.12627	7.71398	42.4508	6.06123	86.2788	5.46507	10.3957	Lox
ENSRNOG00000015948	-2.73593	4.44628e-49	8.54962e-47	143.178	1127.75	150.974	945.764	155.167	1141.11	163.952	868.038	Slc1a5
ENSRNOG00000013869	-2.73068	1.81843e-12	2.61482e-11	13.2008	74.0394	11.02	70.0931	16.9714	73.7545	13.1162	142.421	Kcnj4
ENSRNOG00000060703	-2.7295	8.40551e-24	3.67453e-22	155.363	1101.56	152.076	834.207	127.286	715.279	73.2319	719.38	Troap
ENSRNOG00000050819	-2.72104	8.5429e-26	4.41361e-24	138.1	1104.27	160.892	869.747	169.714	675.619	87.4411	1015.66	Birc5
ENSRNOG00000010840	-2.72029	3.02194e-08	2.38381e-07	14.2162	37.0197	16.53	123.403	15.7592	178.124	13.1162	53.0179	Adamtsl3
ENSRNOG00000004487	-2.71955	1.29368e-17	3.13723e-16	144.193	1106.98	170.81	705.867	122.437	597.69	59.0227	860.761	Nek2
ENSRNOG00000002005	-2.71381	0.0083239	0.0177606	1.01544	9.02919	4.40799	9.87227	0	36.8772	3.27904	1.03957	Tmprss11f
ENSRNOG00000059660	-2.70881	0.000508934	0.00157712	5.07722	21.6701	3.30599	13.8212	0	19.4823	1.09301	8.31653	AABR07065531.5
ENSRNOG00000015465	-2.70679	2.64075e-21	8.98887e-20	33.5097	279.905	36.3659	192.509	25.4572	176.037	29.5114	168.41	Cep72
ENSRNOG00000013290	-2.69953	6.4209e-13	9.58077e-12	61.9421	224.827	19.836	138.212	30.3061	254.662	20.7673	248.456	Nrip3
ENSRNOG00000016628	-2.69607	0.00210024	0.0054093	14.2162	26.1847	0	13.8212	1.21225	29.9193	0	32.2265	Scgn
ENSRNOG00000060775	-2.69579	3.30859e-10	3.61292e-09	12.1853	74.9423	4.40799	45.4125	13.3347	93.9326	12.0232	56.1366	Lmo7
ENSRNOG00000025372	-2.69556	1.70431e-15	3.45381e-14	60.9267	381.935	53.9979	271.487	44.8531	452.964	36.0695	162.172	Glce
ENSRNOG00000031916	-2.68973	5.28646e-23	2.13269e-21	203.089	1675.82	233.623	1199.48	143.045	830.782	148.65	996.944	Timeless
ENSRNOG00000000640	-2.68935	1.50298e-07	1.05112e-06	10.1544	82.1657	2.20399	39.4891	9.69796	46.6184	8.74411	30.1474	Egr2
ENSRNOG00000018282	-2.68199	1.49962e-05	6.99306e-05	11.1699	31.6022	15.428	35.5402	1.21225	70.9713	1.09301	48.8596	Gda
ENSRNOG00000027098	-2.68186	4.20012e-08	3.25236e-07	80.2201	244.691	11.02	171.778	23.0327	145.422	34.9764	400.233	Sez6l2
ENSRNOG00000003703	-2.68061	9.29565e-25	4.3864e-23	780.877	5106.01	662.3	3395.07	522.478	2611.33	472.182	4522.11	Mcm6
ENSRNOG00000002171	-2.67897	3.22777e-13	5.01667e-12	40.6178	304.284	34.1619	162.892	32.7306	323.546	32.7904	107.075	Phldb2
ENSRNOG00000012835	-2.67725	5.99772e-21	1.95991e-19	233.552	1860.92	275.499	1475.9	240.025	990.815	123.511	1253.72	Espl1
ENSRNOG00000000818	-2.67209	4.69437e-15	9.10388e-14	84.2819	547.169	101.384	463.01	75.1592	254.662	40.4415	657.006	Nrm
ENSRNOG00000029449	-2.66609	0.000305533	0.00101593	3.04633	10.835	1.102	23.6935	2.42449	26.4403	4.37206	8.31653	Ror1
ENSRNOG00000018842	-2.65421	0.00056354	0.00172587	1.01544	4.5146	2.20399	27.6424	3.63674	20.1781	4.37206	17.6726	Pou4f3
ENSRNOG00000006350	-2.65258	5.32153e-19	1.44012e-17	214.259	1151.22	175.218	1048.44	170.927	640.829	184.719	1848.35	Tle6
ENSRNOG00000007014	-2.64941	0.000125836	0.000466479	5.07722	41.5343	2.20399	18.7573	7.27347	36.1814	2.18603	7.27696	Cnksr2
ENSRNOG00000023093	-2.64788	4.80628e-05	0.000198055	1.01544	37.9226	11.02	28.6296	12.1225	97.4116	5.46507	18.7122	Mis18bp1
ENSRNOG00000018690	-2.64366	1.40719e-07	9.88968e-07	20.3089	47.8547	5.50999	45.4125	2.42449	70.2755	7.6511	64.4531	Rgs17
ENSRNOG00000014336	-2.64202	5.47513e-21	1.79812e-19	666.132	4775.54	683.238	3328.93	570.968	2060.25	438.299	4560.58	Mcm5
ENSRNOG00000017765	-2.63706	5.95532e-18	1.48271e-16	45.695	348.527	39.6719	191.522	38.7919	285.277	34.9764	164.251	Net1
ENSRNOG00000021272	-2.63609	2.16336e-09	2.10084e-08	12.1853	115.574	12.122	54.2975	10.9102	92.541	13.1162	37.4244	Mcm8
ENSRNOG00000018929	-2.63499	1.85108e-10	2.09122e-09	16.2471	166.137	20.9379	77.991	23.0327	176.732	17.4882	59.2553	Kif20b
ENSRNOG00000053384	-2.63343	9.56058e-28	5.70622e-26	267.062	1313.75	182.932	1544.02	198.808	940.717	240.463	1724.64	Bmp7
ENSRNOG00000015529	-2.62841	1.76503e-23	7.58906e-22	239.645	1676.72	301.947	1511.44	240.025	963.679	151.929	1621.72	Cdca3
ENSRNOG00000018087	-2.626	2.08004e-29	1.38011e-27	4468.97	21200.5	5593.74	40457.6	6131.54	37671.1	5714.28	35911.8	Vim
ENSRNOG00000037865	-2.62199	8.07925e-05	0.000313848	6.09267	13.5438	1.102	18.7573	2.42449	17.3949	3.27904	31.187	Hormad2
ENSRNOG00000022325	-2.6199	4.09422e-13	6.24452e-12	108.653	802.695	139.954	414.635	116.376	992.902	56.8367	380.481	Smc2
ENSRNOG00000023896	-2.6176	4.40528e-20	1.35305e-18	449.842	2361.13	318.477	2232.12	298.212	2841.63	690.785	3353.64	Dusp6
ENSRNOG00000001368	-2.61657	4.22913e-05	0.00017661	8.12356	44.243	3.30599	37.5146	4.84898	34.7898	26.2323	145.539	Rph3a
ENSRNOG00000003802	-2.61635	5.71739e-22	2.06442e-20	164.502	1112.4	204.971	945.764	141.833	667.965	91.8132	974.073	Pttg1
ENSRNOG00000030034	-2.61119	5.20568e-19	1.41462e-17	122.869	984.182	87.0578	528.167	113.951	725.716	108.208	401.272	Sox11
ENSRNOG00000042747	-2.60662	2.51472e-11	3.18199e-10	22.3398	93.0007	8.81598	68.1187	8.48572	75.8419	9.83712	67.5718	Fam72a
ENSRNOG00000002549	-2.6066	3.41244e-05	0.000145765	4.06178	31.6022	4.40799	25.6679	3.63674	17.3949	2.18603	12.4748	Htr5b
ENSRNOG00000054426	-2.6026	1.21409e-12	1.77509e-11	51.7877	309.701	40.7739	194.484	32.7306	345.115	32.7904	111.234	Zfp704
ENSRNOG00000014661	-2.59959	3.04463e-05	0.000131733	6.09267	25.2817	1.102	14.8084	3.63674	18.7865	4.37206	34.3057	Zfp385d
ENSRNOG00000004290	-2.59958	1.07819e-23	4.69768e-22	103.575	458.683	46.2839	514.345	80.0082	489.145	101.65	549.93	Grb10
ENSRNOG00000000593	-2.59935	7.41951e-16	1.54427e-14	218.321	1913.29	234.725	766.088	218.204	1829.95	201.115	775.516	Rev3l
ENSRNOG00000000010	-2.59913	1.98718e-18	5.1742e-17	18.278	182.39	27.5499	151.046	27.8816	116.894	30.6044	180.884	Cbln1
ENSRNOG00000020281	-2.59883	1.04734e-20	3.35532e-19	453.904	3323.65	498.103	2413.77	528.539	1740.88	262.323	3079.19	Kif22
ENSRNOG00000008841	-2.59773	6.96728e-08	5.17734e-07	22.3398	146.273	12.122	56.272	15.7592	89.062	5.46507	45.7409	Orc1
ENSRNOG00000048088	-2.59693	7.64043e-29	4.96856e-27	212.228	1650.54	180.728	967.483	216.992	1203.03	271.067	1509.45	Mest
ENSRNOG00000024178	-2.59422	1.53506e-17	3.69517e-16	99.5136	774.705	94.7718	474.856	89.7062	341.636	53.5577	448.053	Cenpt
ENSRNOG00000024428	-2.59384	6.69717e-30	4.65631e-28	308.695	2024.35	300.845	1580.55	272.755	1385.33	183.626	1446.04	Kif20a
ENSRNOG00000005713	-2.59201	7.25001e-07	4.49549e-06	12.1853	60.4956	4.40799	38.5019	6.06123	104.37	16.3952	32.2265	Ccdc82
ENSRNOG00000021102	-2.58914	8.69258e-12	1.15821e-10	192.934	694.345	286.519	2541.12	452.168	1739.49	333.369	2634.26	Scn1b
ENSRNOG00000026907	-2.58904	0.000451219	0.00142221	5.07722	18.9613	2.20399	11.8467	3.63674	32.7025	1.09301	8.31653	Zbtb37
ENSRNOG00000016810	-2.58483	7.71217e-23	3.05472e-21	1202.29	9029.19	1257.38	6266.92	1240.13	4885.89	682.041	6106.41	Stmn1
ENSRNOG00000009079	-2.58153	4.09114e-13	6.24452e-12	127.946	554.392	90.3638	455.112	90.9184	837.044	48.0926	292.118	Prkar2b
ENSRNOG00000007302	-2.5815	5.0351e-13	7.635e-12	75.1429	481.256	44.0799	237.922	37.5796	434.177	66.6738	186.082	Fbn1
ENSRNOG00000010158	-2.58002	9.14979e-05	0.00035093	9.139	58.6898	6.61198	23.6935	4.84898	18.7865	0	22.8705	Magel2
ENSRNOG00000016977	-2.57457	6.1746e-08	4.62511e-07	177.703	383.741	26.4479	369.223	64.249	334.678	55.7437	847.246	Calb2
ENSRNOG00000002751	-2.57028	4.40077e-10	4.7227e-09	25.3861	135.438	18.734	75.0293	15.7592	201.781	20.7673	66.5322	Zdhhc15
ENSRNOG00000022844	-2.56659	2.87675e-26	1.58658e-24	112.714	827.977	96.9758	447.214	92.1307	601.864	107.115	546.812	Pdzrn4
ENSRNOG00000024420	-2.56523	2.36774e-12	3.364e-11	27.417	151.69	23.1419	112.544	24.2449	102.282	6.55808	115.392	Eme1
ENSRNOG00000013589	-2.56171	6.82786e-15	1.29719e-13	41.6332	130.923	40.7739	309.989	55.7633	359.727	49.1856	303.553	Cxcl12
ENSRNOG00000009790	-2.56155	1.67162e-19	4.76029e-18	167.548	757.549	79.3438	828.284	123.649	530.197	156.301	997.983	Kcnk3
ENSRNOG00000005936	-2.56095	4.15349e-21	1.38143e-19	263	1888	284.315	1223.17	215.78	921.931	159.58	1413.81	Foxm1
ENSRNOG00000008738	-2.55968	1.40909e-16	3.09551e-15	240.66	2006.29	214.889	1000.06	219.416	700.668	242.649	1704.89	Tp53i11
ENSRNOG00000016575	-2.55092	6.41055e-06	3.27698e-05	10.1544	37.0197	4.40799	18.7573	1.21225	36.1814	8.74411	54.0574	Tnfrsf1b
ENSRNOG00000008243	-2.54877	3.8053e-05	0.000160864	2.03089	45.146	7.71398	12.834	3.63674	20.1781	6.55808	38.4639	Slc43a1
ENSRNOG00000007675	-2.54803	3.41754e-06	1.8605e-05	3.04633	42.4372	3.30599	23.6935	9.69796	35.4856	5.46507	21.8309	Gpr63
ENSRNOG00000005874	-2.54614	7.70879e-28	4.64339e-26	120.838	640.17	87.0578	558.771	81.2204	416.782	84.1621	569.682	Tle2
ENSRNOG00000029478	-2.54434	3.59213e-06	1.9467e-05	8.12356	14.4467	9.91798	55.2847	3.63674	41.052	5.46507	48.8596	Cyp4f39
ENSRNOG00000009180	-2.54269	4.15831e-06	2.2285e-05	10.1544	74.9423	12.122	25.6679	4.84898	22.2655	5.46507	68.6114	Xkr7
ENSRNOG00000018815	-2.54266	8.87187e-20	2.60594e-18	377.745	2558.87	451.819	1959.65	345.49	1302.53	216.417	2288.08	Plk1
ENSRNOG00000060614	-2.5399	3.19706e-26	1.7412e-24	166.533	1080.79	125.628	698.957	107.89	748.678	148.65	666.362	Pxdn
ENSRNOG00000029876	-2.53872	0.00272536	0.00676603	5.07722	22.573	3.30599	12.834	2.42449	24.3529	0	3.1187	Gucy1a2
ENSRNOG00000027213	-2.53788	7.30173e-06	3.68417e-05	5.07722	24.3788	3.30599	22.7062	3.63674	18.0907	5.46507	37.4244	Asphd1
ENSRNOG00000019024	-2.53688	1.30612e-15	2.66754e-14	99.5136	680.801	65.0178	461.035	49.7021	309.63	99.4643	373.204	Trim67
ENSRNOG00000012543	-2.53483	5.18431e-20	1.57591e-18	427.502	2810.79	382.393	1786.88	306.698	1255.22	251.393	2078.09	Mcm3
ENSRNOG00000015895	-2.53204	2.68955e-18	6.9067e-17	97.4827	561.616	67.2218	445.239	96.9796	666.573	77.604	286.92	B4galt6
ENSRNOG00000003643	-2.52965	0.000530444	0.00163718	9.139	35.2139	8.81598	11.8467	0	53.5764	2.18603	16.6331	Tab3
ENSRNOG00000000563	-2.52844	5.45069e-18	1.36487e-16	87.3282	378.323	119.016	871.722	93.3429	732.674	136.627	534.337	Adamts14
ENSRNOG00000013388	-2.52305	3.04099e-11	3.80007e-10	157.394	919.172	127.832	348.491	76.3715	966.462	89.6271	360.729	Pgap1
ENSRNOG00000021787	-2.52236	7.0742e-15	1.33623e-13	25.3861	131.826	20.9379	120.442	24.2449	166.991	17.4882	85.2444	Zfp217
ENSRNOG00000011705	-2.52208	1.23562e-12	1.80254e-11	116.776	630.238	44.0799	312.951	66.6735	317.979	101.65	633.096	Stmn2
ENSRNOG00000032813	-2.51863	2.79765e-26	1.54949e-24	343.22	2183.26	316.273	1641.76	225.478	1478.57	255.765	1237.08	Mdc1
ENSRNOG00000059878	-2.51818	2.29966e-19	6.4504e-18	52.8031	478.547	61.7118	278.398	54.551	290.147	54.6507	233.902	Rad51ap1
ENSRNOG00000015585	-2.50928	3.28847e-10	3.59696e-09	31.4788	194.128	31.9579	112.544	20.6082	176.037	13.1162	70.6905	Suv39h2
ENSRNOG00000001514	-2.50662	2.34124e-21	8.11732e-20	268.077	1758.89	175.218	991.176	185.474	937.239	257.951	1355.59	Cdca7
ENSRNOG00000024703	-2.50461	1.31906e-07	9.31464e-07	10.1544	47.8547	11.02	50.3486	7.27347	86.2788	8.74411	25.9892	Dock5
ENSRNOG00000045752	-2.50112	2.48456e-21	8.54622e-20	883.437	5176.44	630.342	3867.96	721.286	3880.46	490.763	2507.43	Rrm1
ENSRNOG00000045649	-2.49739	5.79001e-08	4.35951e-07	58.8958	211.283	42.9779	208.305	55.7633	368.077	7.6511	144.5	Arrdc3
ENSRNOG00000018305	-2.49725	0.000148799	0.000539774	5.07722	28.8934	1.102	14.8084	2.42449	23.6571	5.46507	12.4748	St8sia3
ENSRNOG00000051880	-2.49536	1.02479e-07	7.38836e-07	7.10811	68.6219	12.122	36.5274	4.84898	38.9646	7.6511	35.3452	AABR07021996.1
ENSRNOG00000005274	-2.49444	3.0388e-22	1.14798e-20	111.699	753.938	87.0578	483.741	89.7062	528.806	91.8132	377.362	Vrk1
ENSRNOG00000050137	-2.48874	4.6033e-06	2.43963e-05	9.139	28.8934	3.30599	28.6296	4.84898	22.9613	7.6511	61.3344	Ajap1
ENSRNOG00000049505	-2.48767	2.81442e-16	6.07051e-15	53.8186	309.701	42.9779	268.526	46.0653	264.403	32.7904	142.421	Nup43
ENSRNOG00000027234	-2.48617	2.49672e-12	3.53188e-11	52.8031	318.731	31.9579	152.033	38.7919	231.7	25.1393	130.985	Zfp367
ENSRNOG00000015496	-2.48467	4.46282e-17	1.02881e-15	688.471	3777.81	379.087	2105.76	403.678	2825.63	389.113	1705.93	Tpm4
ENSRNOG00000010608	-2.48106	2.71035e-06	1.5101e-05	8.12356	74.0394	8.81598	22.7062	7.27347	82.7998	13.1162	28.0683	Cep162
ENSRNOG00000004242	-2.47805	1.56187e-11	2.02332e-10	38.5869	275.39	31.9579	139.199	43.6408	194.823	16.3952	116.431	Pole2
ENSRNOG00000019750	-2.47608	1.78812e-05	8.19514e-05	30.4633	27.9905	23.1419	150.059	19.3959	267.186	15.3022	45.7409	Kcna1
ENSRNOG00000000479	-2.47401	3.89106e-19	1.06849e-17	565.603	3235.16	562.019	2555.93	497.021	1648.34	313.695	3331.81	Kifc1
ENSRNOG00000008482	-2.47233	4.35447e-14	7.46946e-13	39.6023	217.604	39.6719	156.969	23.0327	311.717	50.2786	161.133	Rbms1
ENSRNOG00000021713	-2.47194	1.02535e-21	3.66183e-20	317.834	2362.04	431.983	1917.2	364.886	1294.88	226.254	1864.98	Kif18b
ENSRNOG00000016888	-2.46426	3.84092e-21	1.28401e-19	72.0966	465.003	56.2019	284.321	60.6123	261.62	55.7437	340.978	Pask
ENSRNOG00000051528	-2.46405	2.02067e-12	2.88342e-11	34.5251	331.371	67.2218	223.113	33.9429	236.571	31.6974	132.025	Ddx11
ENSRNOG00000016123	-2.46286	1.05024e-06	6.32535e-06	44.6796	67.7189	30.8559	224.101	19.3959	321.458	27.3253	61.3344	Rnf144b
ENSRNOG00000058132	-2.45829	8.5905e-05	0.000331058	23.3552	62.3014	4.40799	49.3614	3.63674	100.891	9.83712	15.5935	RF00070
ENSRNOG00000031431	-2.4577	4.40976e-20	1.35305e-18	383.838	2320.5	391.209	1678.29	258.208	1141.8	243.742	1878.5	Cdca8
ENSRNOG00000011658	-2.45648	1.95142e-13	3.09551e-12	37.5715	194.128	20.9379	129.327	16.9714	132.897	26.2323	104.996	Tex30
ENSRNOG00000029078	-2.45347	7.99855e-05	0.00031125	4.06178	21.6701	3.30599	18.7573	6.06123	31.3109	2.18603	12.4748	Hmgn5b
ENSRNOG00000057501	-2.45124	7.91946e-15	1.48943e-13	44.6796	166.137	23.1419	136.237	15.7592	146.117	26.2323	156.974	Fam81a
ENSRNOG00000005148	-2.44979	1.47657e-05	6.89051e-05	10.1544	44.243	6.61198	24.6807	3.63674	22.9613	12.0232	87.3235	Scrt2
ENSRNOG00000001833	-2.44947	2.58666e-11	3.26669e-10	227.46	1565.66	184.034	717.714	210.931	1183.55	99.4643	475.082	Mcm4
ENSRNOG00000004232	-2.43985	3.24784e-09	3.05854e-08	27.417	176.972	39.6719	126.365	41.2163	304.759	19.6742	83.1653	G2e3
ENSRNOG00000017208	-2.43818	1.12728e-30	8.37196e-29	808.294	4460.42	556.509	4157.21	618.245	3069.86	769.482	3234.09	Cspg4
ENSRNOG00000051922	-2.43634	3.13725e-07	2.06792e-06	50.7722	119.185	25.3459	178.688	56.9755	553.159	46.9996	121.629	AABR07059663.1
ENSRNOG00000003956	-2.43589	0.00226707	0.00578132	5.07722	7.22335	0	13.8212	1.21225	28.5277	5.46507	14.5539	Arhgap6
ENSRNOG00000032922	-2.43571	7.65598e-16	1.59096e-14	167.548	850.55	221.501	967.483	266.694	1639.3	130.069	789.031	Dclk1
ENSRNOG00000010274	-2.4352	2.96757e-14	5.22765e-13	92.4055	804.501	124.526	425.495	157.592	841.914	83.069	398.154	Smc4
ENSRNOG00000005776	-2.43188	7.43524e-07	4.59726e-06	8.12356	52.3693	4.40799	21.719	6.06123	38.9646	10.9301	46.7805	Bcl11b
ENSRNOG00000012051	-2.43114	3.48228e-16	7.43739e-15	254.877	1457.31	206.073	827.296	179.412	876.008	104.929	860.761	Ncaph
ENSRNOG00000013265	-2.43074	6.17393e-20	1.85943e-18	26.4016	158.914	38.5699	203.369	33.9429	222.655	45.9066	194.399	Tgfbr2
ENSRNOG00000017819	-2.43057	2.35496e-05	0.000104842	3.04633	12.6409	9.91798	45.4125	7.27347	33.3983	4.37206	40.5431	Cd14
ENSRNOG00000007779	-2.43002	1.06606e-06	6.41257e-06	9.139	44.243	3.30599	24.6807	4.84898	31.3109	7.6511	35.3452	Kank4
ENSRNOG00000003296	-2.42821	1.50531e-16	3.30134e-15	108.653	551.684	62.8138	334.67	76.3715	437.656	53.5577	299.395	Dck
ENSRNOG00000007688	-2.42815	4.4203e-19	1.20874e-17	170.595	731.365	93.6698	529.154	94.5551	726.412	97.2782	470.923	Sms
ENSRNOG00000046635	-2.42811	3.90199e-13	5.98626e-12	63.973	372.906	66.1198	262.602	38.7919	149.596	39.3485	338.899	Cdca5
ENSRNOG00000011951	-2.42404	4.04895e-34	3.83506e-32	199.027	1150.32	193.952	795.705	168.502	1093.79	171.603	895.066	Plk2
ENSRNOG00000060599	-2.42388	4.17824e-11	5.11844e-10	59.9112	252.817	27.5499	126.365	27.8816	286.668	34.9764	142.421	Gabrb3
ENSRNOG00000002810	-2.42246	1.28897e-13	2.11925e-12	53.8186	355.75	38.5699	187.573	26.6694	176.037	54.6507	215.19	Gfpt2
ENSRNOG00000021437	-2.42184	1.83795e-09	1.7982e-08	121.853	338.595	121.22	1125.44	82.4327	1005.43	215.324	429.341	AABR07073181.1
ENSRNOG00000004912	-2.41879	7.51483e-15	1.41537e-13	647.854	2789.12	666.708	3000.18	573.392	5770.24	609.902	1795.33	Itgav
ENSRNOG00000055404	-2.41869	0.00110652	0.0030951	4.06178	19.8642	6.61198	6.91059	0	22.9613	2.18603	19.7518	AABR07012826.1
ENSRNOG00000010017	-2.41788	2.93821e-14	5.18292e-13	122.869	652.811	113.506	459.061	78.796	576.12	55.7437	295.237	Wee1
ENSRNOG00000005115	-2.41676	8.99908e-14	1.49084e-12	130.992	753.938	125.628	473.869	107.89	313.109	71.0459	786.951	Asf1b
ENSRNOG00000008797	-2.41578	2.36573e-15	4.72821e-14	508.738	2947.13	363.659	1577.59	385.494	2340.66	257.951	1223.57	Tmpo
ENSRNOG00000014139	-2.41389	1.4073e-07	9.88968e-07	10.1544	65.0102	8.81598	40.4763	16.9714	77.2335	5.46507	35.3452	Sclt1
ENSRNOG00000020701	-2.40727	2.85218e-09	2.72521e-08	44.6796	411.731	49.5899	167.829	54.551	304.759	36.0695	94.6005	Brca1
ENSRNOG00000055990	-2.40381	0.000742446	0.0021941	5.07722	45.146	17.632	27.6424	3.63674	100.195	7.6511	6.2374	RF00592
ENSRNOG00000000956	-2.40222	2.48292e-08	1.99274e-07	36.556	100.224	22.0399	150.059	36.3674	135.68	51.3716	388.798	Rasl11a
ENSRNOG00000008187	-2.39821	6.77146e-26	3.52629e-24	322.911	1253.25	185.136	1297.22	190.323	1411.08	257.951	1084.27	Ubash3b
ENSRNOG00000015860	-2.39749	0.000660612	0.00198411	9.139	12.6409	2.20399	17.7701	1.21225	14.6117	3.27904	40.5431	Gipr
ENSRNOG00000010027	-2.39534	4.05072e-06	2.1762e-05	18.278	122.797	16.53	64.1698	41.2163	221.263	10.9301	45.7409	Atr
ENSRNOG00000007221	-2.39229	1.17756e-19	3.41282e-18	233.552	1325.49	127.832	887.517	181.837	798.775	170.51	737.052	Dut
ENSRNOG00000024425	-2.38888	1.22614e-11	1.59789e-10	15.2317	60.4956	14.326	79.9654	20.6082	93.9326	9.83712	77.9675	LOC100910636
ENSRNOG00000008785	-2.3875	4.96323e-05	0.00020356	5.07722	45.146	6.61198	18.7573	2.42449	19.4823	5.46507	19.7518	Klf5
ENSRNOG00000004100	-2.38004	2.21781e-20	6.96852e-19	47.7259	208.574	62.8138	371.197	58.1878	289.452	51.3716	275.485	Trib1
ENSRNOG00000005902	-2.3799	1.89029e-16	4.13869e-15	49.7568	326.857	44.0799	227.062	46.0653	274.144	48.0926	149.698	Ccdc34
ENSRNOG00000047686	-2.37631	1.62007e-10	1.83659e-09	90.3746	688.025	69.4258	413.648	89.7062	296.41	179.254	829.574	Pou3f1
ENSRNOG00000015211	-2.37278	0.00101307	0.0028631	2.03089	49.6606	12.122	18.7573	9.69796	38.9646	0	14.5539	Sass6
ENSRNOG00000015051	-2.37064	6.90271e-05	0.000272914	21.3243	54.1752	13.224	35.5402	6.06123	21.5697	6.55808	135.144	Golga7b
ENSRNOG00000047003	-2.36688	3.4294e-05	0.000146393	2.03089	18.9613	7.71398	26.6551	3.63674	19.4823	5.46507	32.2265	AABR07066693.1
ENSRNOG00000020908	-2.36045	7.37766e-17	1.67129e-15	42.6487	258.235	44.0799	169.803	31.5184	148.205	32.7904	201.676	LOC303566
ENSRNOG00000027066	-2.36016	8.40349e-06	4.1765e-05	75.1429	191.419	23.1419	124.391	29.0939	338.853	13.1162	67.5718	Stk32a
ENSRNOG00000037563	-2.3574	8.9103e-05	0.000342347	5.07722	16.2525	5.50999	32.5785	6.06123	33.3983	2.18603	13.5144	Cd68
ENSRNOG00000006661	-2.35696	1.91378e-13	3.0469e-12	38.5869	221.215	37.4679	112.544	25.4572	141.943	21.8603	158.014	Rad51c
ENSRNOG00000017882	-2.3567	2.33617e-09	2.25525e-08	35.5406	132.729	27.5499	118.467	16.9714	202.477	20.7673	63.4135	Camk1d
ENSRNOG00000002664	-2.35669	5.97007e-18	1.48355e-16	130.992	384.644	59.5079	579.502	94.5551	446.006	75.418	438.697	Emp2
ENSRNOG00000006784	-2.35594	1.78879e-08	1.46591e-07	22.3398	93.0007	7.71398	57.2592	19.3959	61.9259	18.5812	137.223	Sema4f
ENSRNOG00000015004	-2.35517	0.000138123	0.000504867	10.1544	28.8934	1.102	34.553	4.84898	51.489	8.74411	12.4748	Fsbp
ENSRNOG00000014503	-2.34906	7.73804e-12	1.03844e-10	20.3089	134.535	16.53	69.1059	16.9714	100.891	21.8603	81.0861	Celf4
ENSRNOG00000055858	-2.34199	0.000119116	0.000444087	8.12356	32.5051	6.61198	22.7062	1.21225	21.5697	2.18603	16.6331	Myb
ENSRNOG00000005359	-2.33977	0.000347297	0.00113658	4.06178	37.0197	12.122	8.88505	1.21225	52.1848	8.74411	34.3057	Csrnp3
ENSRNOG00000019217	-2.33976	0.000958003	0.00272752	3.04633	8.12627	4.40799	22.7062	3.63674	18.0907	1.09301	12.4748	Adrb2
ENSRNOG00000005964	-2.33882	1.88984e-08	1.54581e-07	16.2471	86.6803	11.02	42.4508	9.69796	54.2722	8.74411	48.8596	Nr4a3
ENSRNOG00000004353	-2.33687	1.16395e-05	5.58311e-05	4.06178	60.4956	11.02	26.6551	12.1225	70.2755	8.74411	21.8309	Ppfia2
ENSRNOG00000006911	-2.33374	3.42864e-28	2.1546e-26	88.3437	491.188	81.5478	436.354	80.0082	340.941	78.697	389.837	Sptb
ENSRNOG00000061741	-2.33357	5.5398e-07	3.50997e-06	9.139	64.1073	9.91798	22.7062	7.27347	42.4436	8.74411	47.82	AABR07000989.1
ENSRNOG00000056786	-2.33289	1.13367e-12	1.66497e-11	37.5715	305.187	79.3438	530.141	106.678	448.789	90.7201	295.237	Piezo1
ENSRNOG00000038789	-2.32884	1.06903e-11	1.40576e-10	36.556	221.215	23.1419	196.458	49.7021	215.001	36.0695	95.6401	Cenpl
ENSRNOG00000025126	-2.32691	8.15893e-09	7.14303e-08	19.2934	120.991	19.836	63.1825	19.3959	91.8452	7.6511	55.097	Palb2
ENSRNOG00000027276	-2.32469	6.25968e-06	3.21242e-05	16.2471	117.38	14.326	28.6296	12.1225	73.7545	7.6511	32.2265	Xkr4
ENSRNOG00000005576	-2.32416	1.88965e-31	1.52466e-29	112.714	441.528	88.1598	496.575	82.4327	489.841	107.115	531.218	Rpia
ENSRNOG00000003705	-2.32355	0.000121983	0.000453353	4.06178	15.3496	5.50999	15.7956	2.42449	41.052	7.6511	25.9892	Bmx
ENSRNOG00000039063	-2.32249	7.71695e-06	3.86765e-05	10.1544	42.4372	9.91798	30.604	3.63674	53.5764	5.46507	19.7518	LOC681355
ENSRNOG00000051615	-2.32213	2.78273e-27	1.63108e-25	3532.73	16647.1	2438.72	13524	2468.13	12479.1	2293.14	11024.6	LOC100360316
ENSRNOG00000048166	-2.32173	8.29631e-15	1.55806e-13	250.815	1169.28	204.971	755.229	109.102	826.607	123.511	694.43	Arhgap19
ENSRNOG00000052224	-2.31779	1.683e-07	1.16333e-06	13.2008	61.3985	7.71398	31.5913	8.48572	36.8772	7.6511	56.1366	Celf6
ENSRNOG00000014705	-2.31134	2.04373e-05	9.23705e-05	7.10811	26.1847	6.61198	26.6551	2.42449	22.9613	3.27904	21.8309	Rbm20
ENSRNOG00000003749	-2.29978	4.31274e-05	0.0001797	4.06178	26.1847	3.30599	25.6679	9.69796	50.0974	7.6511	17.6726	Xk
ENSRNOG00000020344	-2.29799	2.00238e-08	1.63378e-07	19.2934	56.8839	5.50999	61.2081	10.9102	90.4536	18.5812	59.2553	Sntb2
ENSRNOG00000062002	-2.29569	9.34372e-10	9.48228e-09	13.2008	99.3211	16.53	58.2464	14.5469	104.37	20.7673	56.1366	Kcna3
ENSRNOG00000020525	-2.2956	4.51101e-09	4.16703e-08	1302.82	2394.54	774.704	9646.2	1404.99	8933.34	2092.03	6394.37	Col5a3
ENSRNOG00000005652	-2.29346	4.35379e-07	2.81168e-06	21.3243	69.5248	9.91798	45.4125	14.5469	105.065	7.6511	41.5826	Cntn4
ENSRNOG00000011980	-2.29248	0.000186849	0.000658834	4.06178	65.0102	5.50999	14.8084	9.69796	64.0133	14.2092	18.7122	Lrrc7
ENSRNOG00000003949	-2.29076	3.73427e-05	0.000158014	8.12356	37.9226	7.71398	19.7445	1.21225	52.8806	10.9301	27.0287	AABR07037995.1
ENSRNOG00000022320	-2.29012	6.67167e-05	0.000265143	6.09267	41.5343	3.30599	34.553	19.3959	54.968	3.27904	22.8705	Primpol
ENSRNOG00000010950	-2.28903	1.82929e-13	2.93022e-12	112.714	492.091	62.8138	298.143	44.8531	366.685	72.1389	276.525	Cep41
ENSRNOG00000057451	-2.28189	2.0037e-15	4.02309e-14	23.3552	193.225	38.5699	200.407	56.9755	230.309	45.9066	172.568	Itga5
ENSRNOG00000045771	-2.28146	1.30164e-07	9.22153e-07	36.556	161.623	35.2639	78.9782	30.3061	301.976	26.2323	80.0466	Chl1
ENSRNOG00000013521	-2.27724	4.2857e-27	2.47869e-25	80.2201	418.955	68.3238	400.814	78.796	329.112	75.418	319.147	Dhfr
ENSRNOG00000008415	-2.27701	6.24048e-13	9.34357e-12	125.915	1031.13	179.626	731.535	253.359	532.98	196.742	1364.95	Nab2
ENSRNOG00000008869	-2.27619	1.28021e-08	1.07751e-07	58.8958	244.691	41.8759	149.071	40.0041	379.209	38.2555	93.5609	Ppp1r9a
ENSRNOG00000046536	-2.27594	1.75163e-05	8.04484e-05	6.09267	24.3788	5.50999	20.7318	6.06123	22.2655	3.27904	34.3057	AABR07016141.1
ENSRNOG00000005451	-2.27493	0.00604088	0.0134788	4.06178	5.41752	6.61198	22.7062	3.63674	33.3983	0	7.27696	Dnah11
ENSRNOG00000008526	-2.27441	9.13889e-08	6.66226e-07	14.2162	31.6022	9.91798	52.323	7.27347	48.7058	8.74411	63.4135	Pdzd3
ENSRNOG00000011863	-2.27428	1.0015e-13	1.65286e-12	68.0348	318.731	35.2639	172.765	43.6408	219.176	39.3485	192.32	Gins3
ENSRNOG00000028872	-2.27017	2.38232e-12	3.38103e-11	44.6796	280.808	58.4059	202.382	55.7633	399.387	55.7437	149.698	Rai14
ENSRNOG00000022635	-2.26374	9.73176e-05	0.000370101	6.09267	18.0584	5.50999	16.7829	1.21225	32.0067	6.55808	27.0287	Dlg2
ENSRNOG00000046519	-2.26352	0.000241148	0.000824065	7.10811	27.0876	3.30599	42.4508	3.63674	32.0067	8.74411	8.31653	AABR07072748.2
ENSRNOG00000005492	-2.26199	1.41468e-12	2.04776e-11	163.487	1121.43	196.156	679.212	229.114	678.402	279.812	1687.22	Hpcal1
ENSRNOG00000028415	-2.26108	6.87515e-16	1.43326e-14	705.734	4270.81	909.148	3404.95	821.902	2176.45	440.485	3939.96	Cdc20
ENSRNOG00000007970	-2.25984	5.26311e-09	4.79736e-08	97.4827	526.402	61.7118	247.794	82.4327	610.214	80.883	159.054	Plxnc1
ENSRNOG00000058288	-2.25851	2.61473e-10	2.90869e-09	127.946	588.703	107.996	362.312	69.098	218.48	88.5341	717.301	Tcf19
ENSRNOG00000007510	-2.25528	9.86477e-05	0.000374615	8.12356	26.1847	12.122	33.5657	3.63674	54.2722	3.27904	15.5935	Bbs12
ENSRNOG00000031993	-2.2498	6.19575e-21	2.01957e-19	284.324	1266.8	171.912	886.53	236.388	958.112	161.766	953.282	Prim1
ENSRNOG00000002592	-2.24931	1.96041e-07	1.33879e-06	29.4479	95.7094	13.224	60.2209	12.1225	81.4082	6.55808	56.1366	Rps6ka6
ENSRNOG00000001520	-2.24829	0.00555025	0.0125341	97.4827	435.207	25.3459	136.237	7.27347	192.04	102.743	344.096	Dlx1
ENSRNOG00000049403	-2.24776	1.18507e-07	8.44142e-07	18.278	47.8547	7.71398	73.0548	9.69796	70.2755	12.0232	36.3848	LOC108348294
ENSRNOG00000005323	-2.24758	1.8596e-06	1.06469e-05	79.2047	707.889	173.014	383.044	98.1919	737.545	60.1158	119.55	AABR07064873.1
ENSRNOG00000015133	-2.24461	1.08446e-11	1.42347e-10	250.815	1299.3	243.541	903.313	145.469	1383.94	214.231	461.567	Kmt2a
ENSRNOG00000021091	-2.24141	2.9556e-10	3.26566e-09	81.2356	346.721	28.6519	213.241	37.5796	306.846	75.418	189.201	Trank1
ENSRNOG00000028187	-2.23858	2.63633e-07	1.75994e-06	22.3398	102.933	12.122	35.5402	9.69796	59.8385	13.1162	73.8092	Sp9
ENSRNOG00000048660	-2.2375	1.03699e-11	1.36501e-10	92.4055	446.945	73.8338	267.539	36.3674	247.704	51.3716	239.1	Haspin
ENSRNOG00000003704	-2.23735	2.99322e-15	5.94595e-14	30.4633	149.885	33.0599	126.365	24.2449	157.25	26.2323	103.957	Fam184b
ENSRNOG00000008215	-2.23502	3.09394e-08	2.4362e-07	38.5869	92.0978	45.1819	311.964	59.4	171.166	19.6742	190.241	Trim47
ENSRNOG00000003209	-2.2332	0.00198441	0.00515978	6.09267	8.12627	5.50999	14.8084	2.42449	16.6991	8.74411	68.6114	Pcp4l1
ENSRNOG00000010999	-2.23187	1.10919e-07	7.93985e-07	26.4016	153.496	20.9379	78.9782	33.9429	199.694	22.9533	55.097	Cep295
ENSRNOG00000018094	-2.23071	2.49916e-06	1.4008e-05	5.07722	37.0197	5.50999	32.5785	12.1225	39.6604	6.55808	25.9892	Sv2c
ENSRNOG00000001704	-2.22994	0.000131607	0.000484845	5.07722	27.9905	1.102	14.8084	7.27347	35.4856	8.74411	24.9496	Runx1
ENSRNOG00000046791	-2.22739	8.57945e-14	1.42493e-12	28.4324	102.03	18.734	91.8121	18.1837	95.3242	19.6742	111.234	Sh3rf3
ENSRNOG00000050767	-2.22737	1.36269e-16	3.00875e-15	130.992	351.236	96.9758	459.061	93.3429	716.671	97.2782	433.499	Nrn1
ENSRNOG00000011193	-2.22368	1.34124e-11	1.74442e-10	24.3707	76.7481	15.428	89.8377	18.1837	116.198	18.5812	74.8488	Hmgcll1
ENSRNOG00000038140	-2.22197	9.16108e-16	1.89769e-14	499.599	2818.91	443.003	1680.26	380.645	2177.84	355.229	1153.92	Nsd2
ENSRNOG00000008683	-2.22116	2.18797e-08	1.77413e-07	19.2934	103.836	15.428	82.9271	19.3959	56.3596	8.74411	49.8992	Alk
ENSRNOG00000014366	-2.21981	2.55598e-11	3.23106e-10	167.548	533.625	93.6698	552.847	69.098	750.765	127.883	299.395	Shc3
ENSRNOG00000009401	-2.21862	3.00956e-15	5.96935e-14	27.417	127.312	23.1419	121.429	20.6082	102.282	31.6974	129.946	Lmo2
ENSRNOG00000001296	-2.21575	4.2291e-11	5.1759e-10	20.3089	107.447	22.0399	118.467	25.4572	170.47	36.0695	84.2048	P2rx7
ENSRNOG00000048145	-2.21554	0.000613197	0.00185793	9.139	18.9613	1.102	19.7445	1.21225	16.6991	6.55808	30.1474	Sstr1
ENSRNOG00000016987	-2.21221	7.88065e-14	1.31556e-12	93.4209	548.975	90.3638	355.402	88.4939	459.922	69.9529	220.388	Pstpip2
ENSRNOG00000005410	-2.20929	2.65388e-14	4.70038e-13	177.703	906.531	187.34	558.771	101.829	536.459	96.1852	605.027	Cdca7l
ENSRNOG00000003031	-2.20746	2.68105e-13	4.20697e-12	43.6641	231.147	45.1819	200.407	58.1878	338.853	52.4647	147.618	Atp2b4
ENSRNOG00000053054	-2.20699	3.00386e-05	0.00013027	7.10811	20.7671	7.71398	25.6679	4.84898	27.8319	2.18603	27.0287	Ccnt1
ENSRNOG00000014837	-2.20544	6.33082e-08	4.73128e-07	11.1699	43.3401	16.53	63.1825	8.48572	39.6604	8.74411	62.374	Emilin2
ENSRNOG00000023262	-2.20054	7.65254e-11	9.01951e-10	236.599	1336.32	301.947	1008.95	286.09	512.107	184.719	1782.86	Cenpm
ENSRNOG00000052122	-2.19732	2.01875e-11	2.57938e-10	21.3243	151.69	29.7539	91.8121	18.1837	99.499	24.0463	85.2444	AABR07044366.1
ENSRNOG00000039837	-2.19632	7.22634e-07	4.48294e-06	20.3089	65.0102	9.91798	45.4125	9.69796	61.2301	5.46507	37.4244	Jade3
ENSRNOG00000005302	-2.19558	0.00136653	0.00373055	5.07722	7.22335	3.30599	42.4508	4.84898	16.6991	4.37206	14.5539	Slc2a9
ENSRNOG00000004860	-2.19481	2.24652e-09	2.17674e-08	36.556	149.885	19.836	105.633	12.1225	136.376	34.9764	84.2048	Myh9
ENSRNOG00000049556	-2.1948	0.000846536	0.00245291	6.09267	26.1847	2.20399	18.7573	3.63674	16.6991	3.27904	8.31653	AABR07071445.1
ENSRNOG00000008943	-2.19125	4.5746e-06	2.42673e-05	6.09267	47.8547	8.81598	23.6935	16.9714	46.6184	9.83712	70.6905	Penk
ENSRNOG00000019257	-2.18957	0.00011614	0.000433856	3.04633	31.6022	7.71398	16.7829	6.06123	23.6571	3.27904	18.7122	Kif27
ENSRNOG00000013970	-2.18931	3.02575e-15	5.99236e-14	239.645	1220.75	228.113	962.547	233.963	547.592	172.696	1258.91	Cdt1
ENSRNOG00000003762	-2.18818	4.31684e-06	2.30402e-05	30.4633	85.7773	11.02	64.1698	21.8204	148.205	10.9301	39.5035	Smarca1
ENSRNOG00000015488	-2.18723	8.06088e-12	1.08065e-10	52.8031	275.39	63.9158	184.611	44.8531	368.772	53.5577	149.698	Tead1
ENSRNOG00000033134	-2.18461	4.04685e-10	4.3716e-09	58.8958	229.342	44.0799	189.548	58.1878	361.119	37.1625	119.55	Mef2c
ENSRNOG00000021589	-2.18404	1.49013e-08	1.23666e-07	38.5869	186.904	35.2639	95.761	37.5796	247.008	24.0463	84.2048	Nexmif
ENSRNOG00000021900	-2.18277	0.002624	0.00654548	4.06178	21.6701	2.20399	22.7062	10.9102	30.6151	1.09301	6.2374	AABR07055834.1
ENSRNOG00000014066	-2.18231	4.05462e-12	5.60233e-11	76.1583	309.701	56.2019	188.56	49.7021	359.031	44.8136	172.568	Jade1
ENSRNOG00000008323	-2.18189	6.62908e-10	6.85512e-09	19.2934	107.447	13.224	63.1825	27.8816	77.9293	14.2092	88.3631	Pitpnm3
ENSRNOG00000014018	-2.18155	9.4588e-10	9.56194e-09	79.2047	358.459	40.7739	215.216	29.0939	168.383	52.4647	175.687	St8sia1
ENSRNOG00000005018	-2.17729	1.7768e-08	1.45791e-07	23.3552	76.7481	19.836	55.2847	14.5469	131.506	15.3022	66.5322	Scn2a
ENSRNOG00000005708	-2.17693	4.9817e-15	9.64678e-14	345.251	1297.5	214.889	952.674	227.902	1511.27	205.487	731.854	Mmp16
ENSRNOG00000007663	-2.17465	0.000589568	0.00179633	6.09267	30.6993	5.50999	36.5274	9.69796	23.6571	1.09301	9.35609	LOC100911372
ENSRNOG00000013321	-2.17397	4.96757e-08	3.78607e-07	42.6487	204.963	42.9779	120.442	59.4	302.672	19.6742	112.273	Dock11
ENSRNOG00000057826	-2.17189	0.00471195	0.0108739	6.09267	18.0584	4.40799	3.94891	2.42449	40.3562	3.27904	10.3957	AABR07040412.1
ENSRNOG00000014902	-2.17104	0.000681086	0.00203671	4.06178	28.8934	6.61198	13.8212	3.63674	11.1328	2.18603	20.7913	Stx11
ENSRNOG00000056153	-2.17043	0.0003703	0.00120193	6.09267	17.1555	3.30599	24.6807	3.63674	11.8285	3.27904	20.7913	Fam46b
ENSRNOG00000010065	-2.17009	0.000252394	0.00085734	6.09267	43.3401	5.50999	24.6807	8.48572	37.573	5.46507	8.31653	Dgkh
ENSRNOG00000010515	-2.16641	1.05059e-06	6.32535e-06	25.3861	126.409	38.5699	90.8249	29.0939	235.875	19.6742	50.9387	Trim59
ENSRNOG00000019584	-2.16474	5.6147e-08	4.23973e-07	18.278	212.186	36.3659	144.135	38.7919	74.4503	51.3716	218.309	Dlk1
ENSRNOG00000007864	-2.15981	4.36965e-09	4.04216e-08	15.2317	130.02	16.53	92.7994	36.3674	84.8872	17.4882	71.7301	Vrk2
ENSRNOG00000006631	-2.15742	1.76985e-08	1.45313e-07	127.946	325.954	187.34	482.754	120.012	1233.65	119.139	429.341	Sema3e
ENSRNOG00000002361	-2.15329	5.67334e-10	5.96111e-09	71.0811	335.886	57.3039	172.765	37.5796	265.794	38.2555	135.144	Prkg2
ENSRNOG00000014276	-2.15318	2.5795e-08	2.06344e-07	45.695	126.409	40.7739	186.586	35.1551	285.277	30.6044	77.9675	Plce1
ENSRNOG00000019211	-2.14932	2.93813e-10	3.24909e-09	42.6487	504.732	94.7718	390.942	145.469	308.238	114.766	557.207	Olfml3
ENSRNOG00000053122	-2.14886	0.000510442	0.00158141	6.09267	27.9905	9.91798	24.6807	4.84898	54.968	5.46507	8.31653	Scn1a
ENSRNOG00000028335	-2.14833	1.61308e-07	1.12092e-06	40.6178	238.371	39.6719	118.467	30.3061	237.267	37.1625	60.2948	Fat4
ENSRNOG00000019549	-2.14089	2.34898e-06	1.32343e-05	49.7568	187.807	95.8738	490.652	106.678	853.743	145.371	219.348	Akap12
ENSRNOG00000000633	-2.13636	9.2432e-09	8.02777e-08	17.2626	120.088	17.632	52.323	15.7592	80.7124	21.8603	65.4927	Rhobtb1
ENSRNOG00000019892	-2.13359	4.24024e-18	1.07204e-16	170.595	527.305	139.954	534.09	122.437	856.526	121.325	514.585	Lrrfip1
ENSRNOG00000021579	-2.13011	1.20263e-11	1.57196e-10	95.4518	383.741	56.2019	311.964	100.616	466.88	60.1158	202.715	Mpp6
ENSRNOG00000039790	-2.12893	0.00150301	0.00405905	1.01544	21.6701	5.50999	17.7701	4.84898	25.7445	5.46507	7.27696	AABR07066826.1
ENSRNOG00000024008	-2.12882	4.54945e-17	1.04693e-15	119.822	539.946	95.8738	405.75	73.947	311.021	85.2551	386.719	Cdc25c
ENSRNOG00000016281	-2.12767	7.23051e-28	4.39581e-26	510.769	2848.71	504.715	2517.43	541.874	2422.77	747.621	2283.93	Col4a1
ENSRNOG00000008941	-2.12194	6.05938e-13	9.09324e-12	248.784	1130.45	168.606	618.991	169.714	981.074	155.208	501.071	Ets1
ENSRNOG00000006118	-2.12161	6.64178e-20	1.99116e-18	221.367	1154.83	271.091	683.161	206.082	1108.4	185.812	901.304	Klf10
ENSRNOG00000004258	-2.11488	5.37219e-18	1.34779e-16	1307.89	5468.08	766.99	3775.16	790.384	4094.77	959.666	3233.05	Chst7
ENSRNOG00000050983	-2.1142	1.48362e-06	8.69614e-06	41.6332	50.5635	22.0399	109.582	13.3347	101.586	26.2323	188.161	Hpcal4
ENSRNOG00000046874	-2.11399	1.15476e-35	1.21725e-33	301.587	1209.01	238.031	1044.49	252.147	1184.94	281.998	1212.13	Snx9
ENSRNOG00000049063	-2.11067	6.9203e-05	0.000273527	6.09267	14.4467	6.61198	31.5913	6.06123	38.9646	6.55808	23.91	AABR07044759.1
ENSRNOG00000007456	-2.11066	0.000128421	0.000474613	11.1699	15.3496	5.50999	46.3997	10.9102	73.0587	9.83712	25.9892	Calb1
ENSRNOG00000051891	-2.109	0.000318954	0.00105279	4.06178	19.8642	5.50999	15.7956	3.63674	18.7865	3.27904	16.6331	LOC100912489
ENSRNOG00000037162	-2.10888	3.44644e-17	8.04437e-16	209.182	997.726	147.668	546.924	170.927	734.066	142.092	611.265	Slbp
ENSRNOG00000013781	-2.10498	1.48443e-08	1.23272e-07	40.6178	139.05	61.7118	162.892	26.6694	281.798	31.6974	107.075	Kcnq5
ENSRNOG00000003614	-2.10492	6.14172e-15	1.18057e-13	224.413	803.598	262.275	1052.38	178.2	1268.44	195.649	576.959	Mgat5
ENSRNOG00000016166	-2.10431	6.56142e-07	4.09726e-06	15.2317	107.447	14.326	38.5019	16.9714	59.1427	26.2323	108.115	Pdlim1
ENSRNOG00000019862	-2.10141	0.0010174	0.0028741	6.09267	9.02919	2.20399	24.6807	6.06123	15.3075	3.27904	27.0287	Pinlyp
ENSRNOG00000008932	-2.10132	1.87205e-13	2.98774e-12	178.718	898.405	150.974	433.393	135.771	591.427	98.3712	496.913	Ncapd3
ENSRNOG00000007782	-2.10061	0.000782401	0.00229145	8.12356	12.6409	4.40799	24.6807	1.21225	16.6991	7.6511	39.5035	Ghrh
ENSRNOG00000005450	-2.09981	3.45369e-12	4.80759e-11	38.5869	238.371	33.0599	150.059	41.2163	112.719	41.5345	161.133	Lsm11
ENSRNOG00000050233	-2.09948	4.4906e-12	6.16561e-11	127.946	629.335	148.77	518.294	116.376	267.882	106.022	725.617	Cchcr1
ENSRNOG00000029466	-2.09773	3.10034e-06	1.70773e-05	14.2162	68.6219	12.122	39.4891	18.1837	76.5377	6.55808	32.2265	RGD1562608
ENSRNOG00000018712	-2.09526	8.00045e-09	7.01368e-08	36.556	111.962	33.0599	119.454	21.8204	120.373	49.1856	251.575	Camk2a
ENSRNOG00000051257	-2.09125	1.78268e-06	1.0265e-05	39.6023	163.428	44.0799	192.509	9.69796	199.694	88.5341	221.428	AABR07039356.2
ENSRNOG00000037911	-2.09036	4.53913e-05	0.000188162	45.695	168.846	37.4679	201.394	4.84898	185.778	97.2782	234.942	LOC680227
ENSRNOG00000002105	-2.08914	1.20521e-11	1.57375e-10	70.0657	378.323	80.4458	226.075	61.8245	349.29	51.3716	167.37	Cdc7
ENSRNOG00000017659	-2.08888	6.39631e-05	0.000255436	14.2162	102.933	15.428	26.6551	25.4572	33.3983	10.9301	117.471	Hs3st2
ENSRNOG00000015691	-2.08854	2.40342e-14	4.30345e-13	1255.09	3073.54	790.132	5037.82	797.657	5482.88	1008.85	2789.16	Fam212b
ENSRNOG00000011411	-2.08307	6.29997e-05	0.000252211	19.2934	23.4759	13.224	48.3741	14.5469	104.37	5.46507	45.7409	Adgrg6
ENSRNOG00000009450	-2.08098	8.56937e-08	6.26456e-07	18.278	88.4861	26.4479	72.0676	19.3959	52.1848	20.7673	147.618	Hcn4
ENSRNOG00000033056	-2.07815	0.00378448	0.00899563	3.04633	10.835	15.428	30.604	8.48572	66.7965	2.18603	13.5144	AABR07055917.1
ENSRNOG00000056721	-2.07728	2.7886e-07	1.85212e-06	44.6796	226.633	44.0799	110.569	47.2776	248.4	21.8603	79.007	Fancm
ENSRNOG00000019778	-2.07425	5.11687e-12	6.99609e-11	136.07	381.032	141.056	879.619	224.265	909.407	189.091	734.973	Cavin1
ENSRNOG00000010853	-2.07354	1.85593e-05	8.47321e-05	13.2008	69.5248	4.40799	36.5274	8.48572	59.1427	20.7673	32.2265	Chrna7
ENSRNOG00000009789	-2.07202	1.10782e-08	9.45627e-08	102.56	582.383	92.5678	301.104	122.437	518.369	60.1158	184.003	Topbp1
ENSRNOG00000055652	-2.07108	0.000927111	0.00264764	4.06178	16.2525	6.61198	18.7573	6.06123	50.0974	6.55808	11.4352	RF00287
ENSRNOG00000002537	-2.07024	0.00123059	0.00340136	15.2317	67.7189	25.3459	30.604	2.42449	125.243	14.2092	16.6331	Wnk3
ENSRNOG00000017969	-2.06855	9.63702e-06	4.70899e-05	23.3552	165.234	23.1419	59.2336	47.2776	155.163	12.0232	61.3344	Olfm3
ENSRNOG00000043076	-2.06841	1.44961e-17	3.49592e-16	74.1275	335.886	57.3039	270.5	71.5225	259.532	54.6507	214.151	AABR07025328.1
ENSRNOG00000013215	-2.06741	9.26736e-12	1.22729e-10	66.0039	455.071	66.1198	217.19	73.947	274.144	113.673	393.996	Dctd
ENSRNOG00000008834	-2.06625	0.000851684	0.00246509	5.07722	19.8642	4.40799	15.7956	3.63674	27.8319	4.37206	9.35609	Dach1
ENSRNOG00000018092	-2.06468	0.000624133	0.00188669	7.10811	42.4372	9.91798	33.5657	0	16.6991	14.2092	39.5035	Cd83
ENSRNOG00000014288	-2.06284	2.62292e-10	2.91533e-09	186.842	487.576	173.014	1067.19	189.11	1169.63	207.673	435.578	Fn1
ENSRNOG00000033087	-2.06152	6.36232e-23	2.55098e-21	88.3437	474.936	90.3638	468.933	124.861	436.96	126.79	412.708	Cdh23
ENSRNOG00000013389	-2.06029	4.86306e-05	0.000199953	17.2626	39.7284	14.326	46.3997	2.42449	61.9259	7.6511	27.0287	AABR07007916.1
ENSRNOG00000000636	-2.05696	6.85329e-08	5.10133e-07	83.2665	353.944	67.2218	175.726	49.7021	270.665	26.2323	142.421	Rtkn2
ENSRNOG00000007890	-2.05517	1.23064e-10	1.41849e-09	207.151	839.715	144.362	501.511	178.2	903.84	103.836	386.719	Usp1
ENSRNOG00000047287	-2.05436	4.72315e-12	6.4781e-11	384.854	1603.58	274.397	858.888	272.755	1718.62	260.137	770.318	Nucks1
ENSRNOG00000027540	-2.05329	2.49876e-06	1.4008e-05	16.2471	63.2044	13.224	48.3741	16.9714	81.4082	7.6511	30.1474	Fam102b
ENSRNOG00000012168	-2.05271	6.5871e-07	4.10979e-06	47.7259	72.2335	29.7539	203.369	36.3674	291.539	50.2786	113.313	Fbxl21
ENSRNOG00000014443	-2.05228	4.48894e-06	2.38516e-05	16.2471	95.7094	11.02	50.3486	23.0327	64.0133	8.74411	33.2661	Pde5a
ENSRNOG00000032446	-2.05081	5.69729e-16	1.19533e-14	113.73	531.819	110.2	435.367	100.616	288.756	76.511	407.51	Recql4
ENSRNOG00000049052	-2.04755	1.27481e-06	7.59484e-06	16.2471	85.7773	18.734	54.2975	13.3347	63.3175	8.74411	32.2265	Sgk3
ENSRNOG00000014083	-2.04741	2.04708e-05	9.24902e-05	29.4479	106.544	12.122	70.0931	18.1837	66.7965	50.2786	213.111	Iqsec3
ENSRNOG00000014006	-2.04629	4.04544e-14	6.97598e-13	114.745	498.411	91.4658	306.04	89.7062	448.789	73.2319	271.327	Neto1
ENSRNOG00000052574	-2.04502	1.24924e-14	2.31286e-13	201.058	1114.2	210.481	601.221	147.894	652.658	157.394	591.513	Lbr
ENSRNOG00000014193	-2.04234	5.34529e-22	1.95163e-20	345.251	1619.84	370.271	1314.99	303.061	986.64	283.091	1442.92	Lig1
ENSRNOG00000007410	-2.03674	1.80088e-17	4.30334e-16	353.375	1611.71	234.725	931.943	252.147	1200.95	333.369	1072.83	Dab1
ENSRNOG00000059947	-2.03578	7.19473e-12	9.69508e-11	139.116	993.211	166.402	568.643	170.927	361.814	174.882	747.448	Sdc1
ENSRNOG00000001692	-2.03229	5.74549e-13	8.65199e-12	119.822	682.607	125.628	409.699	110.314	292.235	127.883	595.671	Chaf1b
ENSRNOG00000006619	-2.0322	2.83952e-13	4.42905e-12	255.892	1131.36	188.442	933.917	284.878	1027	161.766	549.93	Dnajc9
ENSRNOG00000002791	-2.03201	9.30129e-06	4.56835e-05	12.1853	69.5248	11.02	32.5785	7.27347	39.6604	10.9301	28.0683	Bcl2
ENSRNOG00000022227	-2.03	1.319e-05	6.2353e-05	17.2626	102.03	14.326	54.2975	21.8204	98.8032	15.3022	23.91	AABR07002564.1
ENSRNOG00000053795	-2.02774	0.00651929	0.0143905	2.03089	18.0584	1.102	19.7445	7.27347	21.5697	5.46507	4.15826	RF00279
ENSRNOG00000012563	-2.02566	1.58419e-05	7.34549e-05	17.2626	117.38	23.1419	71.0804	37.5796	139.855	12.0232	35.3452	Arhgap29
ENSRNOG00000061768	-2.02286	0.00149079	0.00403105	3.04633	26.1847	7.71398	23.6935	1.21225	12.5243	6.55808	13.5144	Slc43a3
ENSRNOG00000024457	-2.02225	5.52134e-05	0.000224129	9.139	19.8642	9.91798	22.7062	6.06123	40.3562	5.46507	41.5826	Cyct
ENSRNOG00000058842	-2.02189	1.08689e-12	1.59986e-11	222.382	725.947	137.75	587.4	121.225	448.789	179.254	925.214	Sptbn2
ENSRNOG00000061047	-2.01912	1.90529e-05	8.66531e-05	9.139	41.5343	15.428	39.4891	9.69796	44.531	3.27904	25.9892	AABR07017159.2
ENSRNOG00000011132	-2.01737	1.74109e-13	2.79579e-12	92.4055	484.868	80.4458	280.373	64.249	288.756	85.2551	252.615	LOC100362814
ENSRNOG00000033110	-2.01665	0.00177176	0.00468231	4.06178	11.738	1.102	14.8084	4.84898	28.5277	9.83712	24.9496	Svep1
ENSRNOG00000006048	-2.01539	1.55157e-09	1.53293e-08	303.618	1269.5	227.011	778.922	232.751	1021.43	119.139	497.952	Ezh2
ENSRNOG00000057161	-2.0087	1.45381e-09	1.44288e-08	24.3707	98.4182	40.7739	102.672	25.4572	180.907	29.5114	99.7983	AABR07027407.1
ENSRNOG00000014452	-2.00854	2.77254e-08	2.20303e-07	22.3398	145.37	39.6719	132.288	36.3674	206.652	40.4415	71.7301	Zfhx3
ENSRNOG00000043068	-2.00432	6.26513e-07	3.93142e-06	29.4479	95.7094	13.224	51.3358	20.6082	98.8032	12.0232	56.1366	Tipin
ENSRNOG00000049236	-2.00074	2.69395e-12	3.79037e-11	75.1429	357.556	50.6919	282.347	55.7633	272.752	93.9992	191.28	Myh9l1
ENSRNOG00000011624	-1.99966	1.57665e-07	1.09736e-06	27.417	86.6803	16.53	49.3614	9.69796	65.4049	16.3952	81.0861	Kcnq2
ENSRNOG00000017581	-1.99903	3.71692e-12	5.16301e-11	49.7568	202.254	41.8759	130.314	44.8531	190.648	28.4184	135.144	RGD1306227
ENSRNOG00000021669	-1.999	7.8472e-07	4.84053e-06	47.7259	205.866	53.9979	197.445	77.5837	373.643	37.1625	85.2444	Mybl1
ENSRNOG00000003288	-1.9985	9.18107e-05	0.000352026	16.2471	101.127	22.0399	27.6424	6.06123	38.2688	20.7673	94.6005	Cacng5
ENSRNOG00000007291	-1.99793	7.86373e-08	5.78429e-07	41.6332	251.914	59.5079	159.931	63.0368	329.808	45.9066	94.6005	Terf1
ENSRNOG00000003407	-1.99629	1.9889e-19	5.60278e-18	293.463	1173.8	213.787	1015.86	189.11	924.714	286.37	809.822	Ptpn14
ENSRNOG00000001524	-1.99592	2.99991e-12	4.19378e-11	154.348	715.112	145.464	388.968	172.139	866.267	131.162	432.459	Hat1
ENSRNOG00000016148	-1.99469	3.85538e-23	1.56989e-21	381.807	1941.28	470.553	1629.91	477.625	1347.76	341.02	1739.19	Gtse1
ENSRNOG00000060649	-1.99401	0.0110553	0.0227065	3.04633	17.1555	9.91798	13.8212	6.06123	70.9713	7.6511	3.1187	RF00069
ENSRNOG00000008622	-1.994	1.74221e-08	1.43223e-07	36.556	176.972	31.9579	98.7227	26.6694	160.729	31.6974	68.6114	Creb5
ENSRNOG00000025115	-1.99399	0.000347621	0.00113736	9.139	11.738	4.40799	38.5019	12.1225	43.8352	5.46507	29.1078	Exph5
ENSRNOG00000007076	-1.99155	0.000673478	0.00201673	8.12356	32.5051	5.50999	19.7445	12.1225	57.7511	5.46507	12.4748	AABR07055919.1
ENSRNOG00000058609	-1.99143	0.00132349	0.00363051	5.07722	35.2139	6.61198	11.8467	3.63674	18.7865	4.37206	12.4748	Palmd
ENSRNOG00000007104	-1.98559	6.8543e-09	6.1072e-08	35.5406	188.71	53.9979	174.739	35.1551	238.658	49.1856	85.2444	Itpr1
ENSRNOG00000014648	-1.98372	5.08617e-10	5.39184e-09	46.7105	279.905	57.3039	134.263	59.4	203.869	31.6974	151.777	Efnb2
ENSRNOG00000048831	-1.98319	1.26174e-10	1.44922e-09	101.544	409.022	82.6498	210.279	83.6449	418.87	54.6507	235.981	Sowahc
ENSRNOG00000007541	-1.98306	6.52059e-10	6.76434e-09	49.7568	280.808	38.5699	131.301	63.0368	146.117	53.5577	251.575	Fhl3
ENSRNOG00000009431	-1.98052	1.80734e-06	1.03886e-05	26.4016	106.544	13.224	60.2209	13.3347	82.104	19.6742	38.4639	Tbc1d4
ENSRNOG00000007324	-1.97796	6.48153e-17	1.47854e-15	504.676	2747.58	642.464	2013.94	608.547	2811.72	547.6	1496.98	Plxna2
ENSRNOG00000030294	-1.9762	5.44808e-10	5.75217e-09	201.058	758.452	169.708	461.035	153.955	929.585	113.673	361.769	Eml4
ENSRNOG00000001781	-1.97406	5.41148e-08	4.09812e-07	17.2626	102.03	29.7539	60.2209	15.7592	97.4116	18.5812	59.2553	Lmln
ENSRNOG00000055650	-1.97288	2.71142e-08	2.16104e-07	19.2934	61.3985	12.122	50.3486	10.9102	60.5343	15.3022	55.097	Pou2f2
ENSRNOG00000018111	-1.97108	2.08934e-10	2.34621e-09	52.8031	151.69	36.3659	169.803	38.7919	157.946	65.5808	281.722	Slc12a5
ENSRNOG00000003005	-1.9705	0.00189449	0.0049615	2.03089	14.4467	7.71398	19.7445	3.63674	11.1328	6.55808	33.2661	Rasgef1c
ENSRNOG00000022146	-1.96869	3.80305e-06	2.05242e-05	10.1544	46.0489	9.91798	42.4508	16.9714	30.6151	6.55808	50.9387	Hist1h2af
ENSRNOG00000009052	-1.96641	5.7936e-10	6.06796e-09	103.575	443.333	107.996	312.951	64.249	318.675	51.3716	204.795	Igf2bp3
ENSRNOG00000018040	-1.96624	1.78146e-14	3.25217e-13	122.869	569.742	110.2	397.853	122.437	301.976	83.069	444.934	Gins4
ENSRNOG00000004679	-1.96604	1.04932e-05	5.07986e-05	7.10811	32.5051	7.71398	32.5785	9.69796	34.7898	7.6511	24.9496	Fign
ENSRNOG00000021513	-1.96575	0.000604808	0.00183464	13.2008	60.4956	3.30599	28.6296	9.69796	22.9613	24.0463	85.2444	Rtn4rl2
ENSRNOG00000049939	-1.96525	0.0010922	0.00306092	9.139	32.5051	3.30599	25.6679	3.63674	9.74116	6.55808	21.8309	AABR07066677.1
ENSRNOG00000014999	-1.96399	5.93642e-12	8.066e-11	780.877	2729.53	664.504	2154.13	642.49	3801.14	514.81	1467.87	Tnpo1
ENSRNOG00000014061	-1.96123	1.22044e-10	1.40922e-09	48.7413	130.02	19.836	128.34	35.1551	113.415	27.3253	140.341	Dusp5
ENSRNOG00000015796	-1.96073	2.71342e-13	4.25265e-12	240.66	839.715	170.81	677.238	183.049	868.355	135.534	456.369	Msh2
ENSRNOG00000022597	-1.95829	9.04603e-07	5.5201e-06	32.4942	164.331	26.4479	75.0293	29.0939	155.859	27.3253	51.9783	Cenpj
ENSRNOG00000028279	-1.95778	5.92717e-06	3.05738e-05	14.2162	61.3985	19.836	58.2464	10.9102	30.6151	6.55808	50.9387	Tex52
ENSRNOG00000018276	-1.95702	2.71205e-11	3.41844e-10	101.544	318.731	65.0178	225.088	44.8531	364.598	83.069	237.021	Mgat4a
ENSRNOG00000047314	-1.95667	4.60445e-11	5.61949e-10	726.043	4322.27	783.52	2571.73	804.931	1443.08	749.807	3558.43	Tk1
ENSRNOG00000002653	-1.95661	9.39649e-07	5.72061e-06	8.12356	60.4956	14.326	43.438	12.1225	36.1814	13.1162	44.7013	Kcnk2
ENSRNOG00000046744	-1.95649	0.00195172	0.00508795	9.139	25.2817	8.81598	18.7573	3.63674	32.7025	1.09301	11.4352	Ankrd29
ENSRNOG00000008749	-1.95552	2.55201e-08	2.0427e-07	231.521	623.917	398.923	2145.24	304.274	1415.25	369.439	873.235	Col5a1
ENSRNOG00000009971	-1.95433	2.276e-10	2.54923e-09	68.0348	263.652	49.5899	193.497	49.7021	229.613	40.4415	118.511	Plekha8
ENSRNOG00000003841	-1.95214	0.00590923	0.0132305	5.07722	18.9613	0	13.8212	2.42449	19.4823	13.1162	28.0683	Kcnh1
ENSRNOG00000016119	-1.95091	2.70287e-09	2.59647e-08	128.961	251.012	104.69	574.566	104.253	690.231	133.348	305.632	Fzd7
ENSRNOG00000002139	-1.94938	2.84694e-13	4.43533e-12	787.985	3374.21	614.914	2097.86	594	2634.98	496.228	1521.92	RGD1311575
ENSRNOG00000007443	-1.94504	2.81827e-10	3.12713e-09	85.2973	251.012	55.0999	216.203	61.8245	404.258	68.8599	171.528	Jag1
ENSRNOG00000011162	-1.94488	2.29512e-10	2.56625e-09	26.4016	93.0007	20.9379	91.8121	18.1837	67.4923	22.9533	90.4422	Smco4
ENSRNOG00000011893	-1.94223	1.85483e-09	1.81335e-08	3344.87	7933.05	1777.52	9991.73	2337.21	12061.6	1533.5	4574.09	Rps3a
ENSRNOG00000049802	-1.94136	4.15717e-07	2.69768e-06	28.4324	90.2919	28.6519	60.2209	19.3959	84.8872	7.6511	88.3631	AABR07031533.1
ENSRNOG00000009951	-1.93678	5.02057e-16	1.05675e-14	279.247	1473.56	225.909	1070.15	313.972	777.901	318.067	1032.29	Aif1l
ENSRNOG00000015603	-1.93536	2.63952e-14	4.68131e-13	123.884	399.993	74.9358	310.977	61.8245	344.419	96.1852	312.909	Prkce
ENSRNOG00000018382	-1.93427	0.00644569	0.0142557	9.139	5.41752	7.71398	19.7445	2.42449	44.531	3.27904	16.6331	Inpp4b
ENSRNOG00000010918	-1.93359	3.84732e-09	3.58946e-08	265.031	720.53	288.723	1315.97	343.065	821.736	402.229	2105.12	Cebpa
ENSRNOG00000053675	-1.93211	2.22735e-10	2.49903e-09	51.7877	133.632	22.0399	140.186	50.9143	172.558	43.7206	196.478	Dhh
ENSRNOG00000019662	-1.93038	1.02021e-07	7.35936e-07	27.417	74.9423	20.9379	76.0165	29.0939	130.114	14.2092	66.5322	Tm6sf1
ENSRNOG00000007925	-1.92769	1.25347e-08	1.05977e-07	38.5869	131.826	36.3659	92.7994	37.5796	95.3242	22.9533	196.478	Pak6
ENSRNOG00000013257	-1.92748	6.17941e-09	5.53606e-08	62.9576	223.021	47.3859	142.161	36.3674	229.613	37.1625	104.996	Hecw2
ENSRNOG00000014290	-1.92405	0.0016374	0.00436824	37.5715	28.8934	3.30599	57.2592	4.84898	78.6251	21.8603	93.5609	Grm1
ENSRNOG00000027332	-1.92351	7.22004e-08	5.34389e-07	46.7105	186.001	26.4479	120.442	43.6408	139.855	21.8603	79.007	Gemin6
ENSRNOG00000056753	-1.92346	7.97464e-07	4.9145e-06	43.6641	183.293	50.6919	118.467	44.8531	325.633	49.1856	85.2444	Hectd2
ENSRNOG00000012980	-1.92196	3.46462e-09	3.25565e-08	38.5869	223.924	48.4879	151.046	65.4613	204.564	30.6044	111.234	Hyls1
ENSRNOG00000009826	-1.92187	4.40555e-07	2.8367e-06	31.4788	69.5248	29.7539	84.9015	9.69796	115.502	18.5812	70.6905	Bche
ENSRNOG00000016695	-1.92163	1.07616e-08	9.19976e-08	480.305	2485.74	607.201	2232.12	1087.38	1971.89	883.155	4894.28	Mmp2
ENSRNOG00000012081	-1.92089	1.32634e-12	1.93057e-11	3136.71	6740.29	1827.11	10802.2	2488.74	9046.06	3275.76	14037.3	Txn1
ENSRNOG00000012061	-1.91674	1.20971e-08	1.02543e-07	370.637	1413.97	257.867	696.982	215.78	1251.74	186.905	531.218	Prkcb
ENSRNOG00000031197	-1.91524	3.64228e-09	3.41522e-08	76.1583	362.974	113.506	375.146	86.0694	458.53	83.069	154.895	F8
ENSRNOG00000020353	-1.91429	2.04804e-11	2.61169e-10	140.131	529.111	157.586	551.86	96.9796	605.343	124.604	271.327	Sh3pxd2a
ENSRNOG00000002827	-1.91294	1.71905e-06	9.92041e-06	13.2008	49.6606	11.02	29.6168	12.1225	53.5764	10.9301	44.7013	Rbfox1
ENSRNOG00000042179	-1.91175	4.84775e-21	1.60825e-19	988.028	3719.12	790.132	2997.22	832.813	2577.93	946.55	4094.85	Cfap20
ENSRNOG00000033729	-1.91115	1.06293e-06	6.3967e-06	22.3398	84.8744	25.3459	57.2592	15.7592	112.719	16.3952	44.7013	LOC102556967
ENSRNOG00000033090	-1.9083	5.7663e-07	3.64641e-06	94.4363	207.671	142.158	576.541	136.984	724.325	96.1852	252.615	Ltbp1
ENSRNOG00000056658	-1.90721	5.70901e-13	8.61691e-12	927.101	3662.24	790.132	2462.14	503.082	3521.43	912.667	2107.2	Xylt1
ENSRNOG00000003073	-1.90719	4.30411e-09	3.98435e-08	63.973	195.933	33.0599	156.969	25.4572	171.862	46.9996	113.313	Gpr161
ENSRNOG00000011321	-1.90624	5.97134e-07	3.76332e-06	20.3089	83.0686	15.428	45.4125	10.9102	48.01	15.3022	57.1761	Rftn1
ENSRNOG00000004572	-1.90508	0.00125062	0.0034516	15.2317	31.6022	12.122	27.6424	14.5469	75.8419	1.09301	24.9496	Zfp472
ENSRNOG00000022781	-1.90415	2.53165e-09	2.43676e-08	285.34	939.036	257.867	643.672	187.898	1497.36	231.719	522.902	Ccser2
ENSRNOG00000001088	-1.90186	1.46999e-15	2.98822e-14	367.591	1424.81	290.927	1129.39	341.853	816.17	326.811	1591.58	Rfc3
ENSRNOG00000022356	-1.89657	1.4664e-06	8.6184e-06	25.3861	78.554	33.0599	90.8249	25.4572	138.464	13.1162	51.9783	Zc2hc1a
ENSRNOG00000003120	-1.89563	1.75722e-06	1.01317e-05	79.2047	282.614	65.0178	211.267	145.469	342.332	134.441	741.211	Prelp
ENSRNOG00000010208	-1.89223	3.15797e-10	3.47456e-09	166.533	324.148	159.79	844.079	230.327	722.933	160.673	770.318	Timp1
ENSRNOG00000028586	-1.89098	5.76561e-10	6.04349e-09	81.2356	337.692	60.6099	171.778	67.8857	270.665	46.9996	171.528	Mcph1
ENSRNOG00000061230	-1.89089	1.74463e-05	8.02397e-05	26.4016	40.6314	11.02	41.4635	14.5469	59.1427	9.83712	89.4027	L1cam
ENSRNOG00000020906	-1.89051	1.08205e-14	2.01187e-13	139.116	607.665	110.2	396.865	126.074	338.853	132.255	540.574	Pola2
ENSRNOG00000007964	-1.8898	0.000195135	0.00068491	37.5715	59.5927	41.8759	111.557	32.7306	262.315	17.4882	45.7409	Tp53inp1
ENSRNOG00000037509	-1.88897	1.80574e-11	2.31627e-10	56.8649	181.487	46.2839	216.203	46.0653	156.554	33.8834	124.748	Chek2
ENSRNOG00000025160	-1.88647	1.44316e-05	6.74914e-05	64.9885	88.4861	42.9779	193.497	53.3388	423.045	61.2088	116.431	Tmem56
ENSRNOG00000054901	-1.88488	4.97189e-05	0.000203851	21.3243	121.894	47.3859	58.2464	36.3674	212.914	18.5812	61.3344	Rif1
ENSRNOG00000054891	-1.88383	6.98039e-08	5.18413e-07	341.189	1213.52	261.173	700.931	253.359	1380.46	160.673	455.33	Cnot6
ENSRNOG00000004305	-1.88185	8.0592e-08	5.9214e-07	210.197	499.314	101.384	412.661	67.8857	683.273	136.627	308.751	Abl2
ENSRNOG00000022015	-1.88088	5.21857e-06	2.73176e-05	50.7722	222.118	55.0999	133.276	55.7633	267.186	26.2323	67.5718	Cntrl
ENSRNOG00000014686	-1.88017	1.31755e-10	1.50888e-09	150.286	592.315	115.71	413.648	145.469	786.946	163.952	323.305	Kcnd3
ENSRNOG00000030330	-1.87337	7.24522e-05	0.000284819	35.5406	80.3598	24.2439	45.4125	7.27347	156.554	33.8834	88.3631	AABR07040095.1
ENSRNOG00000045884	-1.87251	0.000122076	0.000453569	12.1853	66.816	22.0399	83.9143	25.4572	114.111	18.5812	19.7518	Gm25994
ENSRNOG00000019138	-1.87076	0.000308468	0.00102413	9.139	26.1847	4.40799	23.6935	15.7592	27.8319	4.37206	44.7013	Clec11a
ENSRNOG00000022929	-1.86746	1.0806e-12	1.5924e-11	83.2665	289.837	81.5478	236.935	53.3388	306.151	61.2088	187.122	Mtmr12
ENSRNOG00000006548	-1.86734	4.99404e-15	9.65637e-14	164.502	659.131	122.322	510.396	149.106	364.598	125.697	516.664	Mrc2
ENSRNOG00000004221	-1.86559	6.34418e-07	3.9753e-06	73.112	232.953	42.9779	107.608	25.4572	150.988	29.5114	134.104	Lgr5
ENSRNOG00000016334	-1.86498	1.69685e-07	1.17104e-06	44.6796	169.749	52.8959	113.531	37.5796	247.704	34.9764	87.3235	Ptbp3
ENSRNOG00000020485	-1.8649	4.27055e-06	2.28261e-05	98.4981	176.972	99.1798	321.836	83.6449	687.447	90.7201	167.37	Vav3
ENSRNOG00000038483	-1.86365	0.0094955	0.0199063	2.03089	4.5146	3.30599	18.7573	4.84898	17.3949	9.83712	32.2265	AABR07018323.1
ENSRNOG00000049507	-1.86306	3.2274e-08	2.53062e-07	121.853	463.198	112.404	276.424	111.527	504.453	55.7437	215.19	2024-09-10
ENSRNOG00000016620	-1.86169	0.000199283	0.000698346	18.278	44.243	13.224	45.4125	12.1225	64.7091	4.37206	19.7518	Csnk1g1
ENSRNOG00000037514	-1.86106	1.91046e-09	1.86494e-08	203.089	938.133	219.297	559.758	210.931	954.633	145.371	374.244	Qser1
ENSRNOG00000017444	-1.86047	8.43633e-06	4.19123e-05	56.8649	116.477	16.53	72.0676	20.6082	91.1494	29.5114	171.528	Nrsn1
ENSRNOG00000002203	-1.85459	6.87116e-08	5.11172e-07	92.4055	354.847	78.2418	208.305	69.098	338.157	46.9996	135.144	Lin54
ENSRNOG00000060065	-1.85395	0.00251972	0.00631791	4.06178	10.835	3.30599	17.7701	6.06123	29.2235	6.55808	13.5144	AABR07063682.1
ENSRNOG00000055225	-1.85232	5.47913e-05	0.000222554	15.2317	34.3109	18.734	98.7227	7.27347	42.4436	20.7673	49.8992	RF02266
ENSRNOG00000060879	-1.85121	2.30158e-10	2.56909e-09	41.6332	99.3211	29.7539	175.726	36.3674	132.201	36.0695	112.273	LOC100910996
ENSRNOG00000012019	-1.85062	1.02854e-17	2.50822e-16	164.502	456.877	179.626	547.911	141.833	680.489	177.068	706.905	B3galnt1
ENSRNOG00000012058	-1.84955	0.000470394	0.0014727	6.09267	24.3788	3.30599	28.6296	7.27347	30.6151	18.5812	43.6618	Egflam
ENSRNOG00000003800	-1.84906	1.52249e-05	7.0896e-05	13.2008	42.4372	16.53	33.5657	6.06123	34.7898	9.83712	55.097	Rgs9
ENSRNOG00000006721	-1.84832	0.00449114	0.0104121	6.09267	27.0876	7.71398	13.8212	13.3347	51.489	2.18603	11.4352	AABR07049064.1
ENSRNOG00000023972	-1.84565	7.66326e-17	1.72999e-15	318.85	1131.36	275.499	1548.96	369.735	1141.11	466.717	1321.29	Col4a2
ENSRNOG00000001687	-1.84389	0.00034919	0.00114164	16.2471	38.8255	12.122	27.6424	13.3347	82.7998	6.55808	22.8705	Crybg3
ENSRNOG00000015440	-1.84291	0.000109631	0.000411779	15.2317	138.147	33.0599	73.0548	49.7021	192.736	27.3253	42.6222	Wrn
ENSRNOG00000014775	-1.84205	2.9904e-07	1.98112e-06	104.591	318.731	38.5699	169.803	42.4286	227.526	57.9297	159.054	Nol4
ENSRNOG00000002278	-1.83905	0.000373205	0.00120986	14.2162	28.8934	3.30599	36.5274	3.63674	38.9646	16.3952	31.187	Tec
ENSRNOG00000008055	-1.83852	2.89295e-06	1.60228e-05	51.7877	235.662	33.0599	106.621	59.4	264.403	49.1856	83.1653	Ccne2
ENSRNOG00000046660	-1.83844	1.21271e-11	1.58197e-10	101.544	311.507	100.282	346.517	76.3715	485.666	106.022	229.744	Gpc6
ENSRNOG00000052357	-1.83762	6.8222e-05	0.000270466	8.12356	56.8839	17.632	26.6551	7.27347	43.1394	10.9301	30.1474	Fosl2
ENSRNOG00000062170	-1.83458	4.36152e-08	3.36538e-07	120.838	185.098	63.9158	384.031	120.012	534.372	96.1852	325.384	AABR07058158.1
ENSRNOG00000008652	-1.83228	4.29146e-07	2.77554e-06	42.6487	126.409	42.9779	112.544	40.0041	267.882	42.6275	90.4422	Phip
ENSRNOG00000029939	-1.82911	2.54719e-06	1.42466e-05	27.417	46.9518	26.4479	154.007	40.0041	150.988	38.2555	116.431	Gypc
ENSRNOG00000008100	-1.82813	3.73299e-17	8.6514e-16	325.958	942.648	238.031	1106.68	292.151	1193.99	264.509	734.973	Rgs20
ENSRNOG00000023304	-1.82784	7.26593e-05	0.000285461	39.6023	166.137	29.7539	65.157	24.2449	146.813	22.9533	35.3452	Lin9
ENSRNOG00000004262	-1.82762	0.00079746	0.00232773	15.2317	45.146	6.61198	16.7829	8.48572	50.0974	6.55808	18.7122	LOC102546716
ENSRNOG00000059113	-1.827	0.000782114	0.00229113	12.1853	50.5635	22.0399	39.4891	3.63674	62.6217	9.83712	16.6331	AABR07019085.1
ENSRNOG00000004479	-1.82614	6.94982e-15	1.31654e-13	408.209	1631.58	398.923	1215.28	358.825	877.4	312.602	1520.89	Aurka
ENSRNOG00000017273	-1.82484	0.00491497	0.0112906	4.06178	17.1555	6.61198	13.8212	3.63674	18.7865	2.18603	8.31653	RGD1563917
ENSRNOG00000056697	-1.82402	3.15617e-05	0.000136018	43.6641	133.632	27.5499	73.0548	42.4286	158.642	9.83712	70.6905	Kcnab1
ENSRNOG00000002734	-1.82387	0.00356364	0.0085265	8.12356	33.408	5.50999	11.8467	9.69796	32.7025	2.18603	11.4352	AABR07042077.1
ENSRNOG00000010306	-1.82352	1.13559e-19	3.30585e-18	2586.34	10550.6	2127.96	8182.14	2463.28	6287.92	2156.52	8018.17	H2afz
ENSRNOG00000043341	-1.82336	0.00204576	0.00529299	1.01544	26.1847	5.50999	14.8084	9.69796	27.1361	8.74411	18.7122	Zfp51
ENSRNOG00000012442	-1.82311	0.00149319	0.00403587	5.07722	94.8065	6.61198	41.4635	35.1551	89.7578	45.9066	100.838	Cemip
ENSRNOG00000014052	-1.82271	1.78676e-08	1.46517e-07	17.2626	84.8744	18.734	104.646	30.3061	70.2755	30.6044	82.1257	Ccna1
ENSRNOG00000009014	-1.82257	0.00410388	0.0096565	7.10811	17.1555	3.30599	17.7701	3.63674	22.9613	4.37206	7.27696	Slc35f2
ENSRNOG00000007172	-1.82003	1.85692e-10	2.09601e-09	180.749	569.742	174.116	519.282	195.172	1006.12	159.58	407.51	Map4k3
ENSRNOG00000010349	-1.81996	0.00551917	0.0124768	11.1699	19.8642	2.20399	20.7318	4.84898	32.0067	4.37206	7.27696	Ghrl
ENSRNOG00000012495	-1.81944	3.81817e-16	8.10183e-15	113.73	474.033	103.588	345.53	99.4041	430.003	124.604	307.712	Podxl
ENSRNOG00000042118	-1.81878	1.25604e-05	5.97007e-05	83.2665	220.312	38.5699	170.79	37.5796	274.84	48.0926	66.5322	RGD1310081
ENSRNOG00000005464	-1.81707	6.49158e-08	4.84866e-07	323.927	542.655	272.193	895.415	220.629	1547.45	195.649	581.117	Lgalsl
ENSRNOG00000006615	-1.81695	3.14639e-11	3.92428e-10	153.332	573.354	168.606	437.342	127.286	569.858	90.7201	321.226	Mtap
ENSRNOG00000047386	-1.81517	6.06085e-06	3.12141e-05	199.027	734.073	202.768	449.188	140.62	1151.54	182.533	215.19	Smg1
ENSRNOG00000047712	-1.81455	5.91325e-07	3.72852e-06	511.784	1385.98	250.153	690.072	347.914	1993.46	253.579	725.617	Dcx
ENSRNOG00000047133	-1.81314	8.2226e-05	0.000318641	20.3089	48.7576	17.632	30.604	16.9714	107.153	10.9301	43.6618	Jrkl
ENSRNOG00000048226	-1.81192	0.000598932	0.00182061	8.12356	20.7671	3.30599	26.6551	6.06123	18.7865	6.55808	18.7122	LOC100911295
ENSRNOG00000029773	-1.80997	5.26391e-06	2.75218e-05	94.4363	325.051	69.4258	200.407	96.9796	498.191	63.3948	111.234	Atm
ENSRNOG00000013981	-1.80939	2.92258e-13	4.54774e-12	178.718	628.432	153.178	565.681	156.38	360.423	165.045	738.092	Ptpn5
ENSRNOG00000023529	-1.80793	4.27885e-08	3.3094e-07	3122.49	7347.96	1937.31	9673.84	2476.62	11399.2	1631.87	3680.06	Rpl5
ENSRNOG00000026116	-1.80779	1.7996e-17	4.30334e-16	574.742	2641.94	595.079	1818.47	476.412	1774.28	585.855	1581.18	Sall3
ENSRNOG00000019159	-1.80624	8.05545e-07	4.95962e-06	112.714	411.731	106.894	244.832	89.7062	487.754	60.1158	146.579	Jakmip2
ENSRNOG00000016454	-1.80617	5.34934e-09	4.86578e-08	509.753	2157.07	466.145	1005.98	521.266	2150.01	313.695	1017.74	Nasp
ENSRNOG00000051623	-1.80581	1.78217e-15	3.60042e-14	117.792	447.848	93.6698	344.542	94.5551	416.087	124.604	297.316	Exosc8
ENSRNOG00000003657	-1.80381	5.79492e-09	5.24002e-08	69.0502	246.497	72.7318	259.641	69.098	125.243	68.8599	347.215	Pkmyt1
ENSRNOG00000009795	-1.8038	9.70891e-10	9.79206e-09	151.301	652.811	192.85	479.792	158.804	811.299	143.185	309.791	Nfib
ENSRNOG00000046028	-1.80356	1.10472e-06	6.62378e-06	31.4788	133.632	38.5699	79.9654	37.5796	169.774	21.8603	66.5322	Haus6
ENSRNOG00000016368	-1.8028	3.9157e-18	9.97702e-17	306.664	992.308	217.093	717.714	269.118	1089.62	275.439	927.293	Ppp1r14c
ENSRNOG00000032274	-1.80258	7.92125e-05	0.00030861	7.10811	48.7576	12.122	33.5657	13.3347	50.7932	12.0232	20.7913	AY172581.15
ENSRNOG00000011789	-1.8017	2.82017e-08	2.23409e-07	268.077	1222.55	239.133	500.524	162.441	797.383	185.812	462.607	Cdon
ENSRNOG00000005705	-1.79829	6.56838e-09	5.87246e-08	43.6641	125.506	36.3659	99.71	23.0327	93.9326	33.8834	160.093	Qpct
ENSRNOG00000038190	-1.79757	0.000422481	0.00134623	8.12356	52.3693	13.224	28.6296	14.5469	70.9713	13.1162	16.6331	Dok6
ENSRNOG00000016553	-1.7966	0.000337817	0.00110917	9.139	19.8642	8.81598	34.553	3.63674	21.5697	10.9301	38.4639	Vwa5b1
ENSRNOG00000006094	-1.79638	0.000128162	0.000473893	105.606	296.158	295.335	765.101	256.996	1247.56	100.557	323.305	Cd44
ENSRNOG00000059957	-1.79547	0.000108908	0.000409416	26.4016	65.0102	18.734	57.2592	7.27347	48.7058	6.55808	35.3452	AABR07021734.1
ENSRNOG00000024929	-1.79516	6.90965e-07	4.29667e-06	72.0966	215.798	48.4879	145.122	84.8572	372.251	46.9996	140.341	Nudcd1
ENSRNOG00000013140	-1.79393	4.54373e-08	3.49154e-07	43.6641	102.03	22.0399	96.7483	16.9714	109.24	29.5114	83.1653	Pdzd2
ENSRNOG00000002844	-1.79379	2.27449e-05	0.00010171	19.2934	73.1365	7.71398	45.4125	14.5469	54.968	17.4882	31.187	Usp27x
ENSRNOG00000030954	-1.79251	8.24642e-10	8.4276e-09	2743.73	8708.66	2392.44	8213.73	1400.14	10832.9	2875.72	4850.62	Fat1
ENSRNOG00000020022	-1.79226	6.77711e-15	1.28943e-13	96.4672	362.974	78.2418	247.794	82.4327	251.879	73.2319	282.762	Psmc3ip
ENSRNOG00000010880	-1.79209	4.78244e-06	2.52673e-05	117.792	361.168	52.8959	257.666	29.0939	216.393	124.604	291.078	Gpr27
ENSRNOG00000016505	-1.79043	0.00110222	0.00308504	21.3243	46.0489	14.326	23.6935	4.84898	59.1427	4.37206	27.0287	Fam169a
ENSRNOG00000011316	-1.79035	1.29729e-10	1.48862e-09	146.224	290.74	78.2418	345.53	61.8245	382.688	110.394	356.571	Fam167a
ENSRNOG00000004947	-1.79027	0.00032019	0.00105634	34.5251	65.9131	18.734	46.3997	9.69796	118.981	13.1162	32.2265	Zfp871
ENSRNOG00000007654	-1.78927	7.3255e-14	1.22916e-12	39.6023	138.147	38.5699	150.059	44.8531	159.338	45.9066	135.144	Lrig3
ENSRNOG00000056558	-1.78864	1.24742e-05	5.93991e-05	16.2471	51.4664	14.326	52.323	27.8816	89.7578	10.9301	43.6618	Gabra3
ENSRNOG00000004378	-1.78595	0.000151996	0.000550344	20.3089	33.408	20.9379	56.272	10.9102	84.1914	7.6511	32.2265	Abca5
ENSRNOG00000009299	-1.78586	0.00410717	0.0096625	17.2626	132.729	23.1419	34.553	12.1225	8.34956	17.4882	66.5322	Adra2c
ENSRNOG00000054011	-1.7853	0.000508604	0.00157647	16.2471	45.146	9.91798	23.6935	20.6082	98.1074	10.9301	30.1474	Tbc1d8b
ENSRNOG00000006410	-1.78468	0.00192317	0.00502453	4.06178	41.5343	6.61198	10.8595	12.1225	31.3109	7.6511	19.7518	Akap5
ENSRNOG00000059245	-1.78397	3.32897e-05	0.000142572	26.4016	74.9423	17.632	61.2081	7.27347	57.7511	14.2092	33.2661	Rad51b
ENSRNOG00000002886	-1.78389	1.79125e-10	2.02714e-09	1114.96	4099.25	922.372	2403.9	647.339	3489.42	765.11	1887.85	Myh10
ENSRNOG00000002959	-1.78341	9.8675e-07	5.98191e-06	28.4324	113.768	33.0599	90.8249	12.1225	114.111	37.1625	63.4135	Shroom4
ENSRNOG00000016708	-1.78122	9.95197e-09	8.57765e-08	179.734	887.57	185.136	494.601	161.229	301.976	181.44	749.527	E2f1
ENSRNOG00000003832	-1.77854	4.68502e-08	3.59167e-07	140.131	439.722	90.3638	295.181	58.1878	221.263	66.6738	266.129	Vash2
ENSRNOG00000017850	-1.77581	1.00661e-06	6.08291e-06	238.629	883.055	268.887	750.293	266.694	313.804	217.51	1450.19	Dctpp1
ENSRNOG00000016541	-1.77473	6.03526e-16	1.26421e-14	1242.9	4138.98	926.78	3008.08	865.543	2689.95	784.784	3237.21	Enc1
ENSRNOG00000008758	-1.77462	0.000144012	0.000524341	8.12356	35.2139	20.9379	87.8632	19.3959	64.7091	15.3022	29.1078	Tspan18
ENSRNOG00000016889	-1.7746	2.97151e-11	3.72751e-10	50.7722	254.623	50.6919	161.905	70.3102	153.771	53.5577	199.597	Fancc
ENSRNOG00000038375	-1.77395	7.93774e-13	1.17769e-11	70.0657	270.876	65.0178	228.049	73.947	187.865	48.0926	192.32	AABR07026311.1
ENSRNOG00000045857	-1.77002	2.38103e-05	0.000105823	35.5406	104.739	22.0399	60.2209	10.9102	114.806	27.3253	47.82	Tmed8
ENSRNOG00000051291	-1.76972	0.000149388	0.000541652	8.12356	31.6022	12.122	33.5657	12.1225	56.3596	9.83712	20.7913	Dnhd1
ENSRNOG00000033064	-1.76952	0.00311989	0.00759551	8.12356	16.2525	7.71398	22.7062	4.84898	40.3562	5.46507	9.35609	Edil3
ENSRNOG00000002839	-1.76842	4.08322e-13	6.24452e-12	85.2973	223.924	79.3438	206.33	67.8857	336.766	73.2319	274.445	Slc19a2
ENSRNOG00000007839	-1.76749	0.0143674	0.0284281	9.139	27.0876	3.30599	4.93614	1.21225	20.1781	5.46507	13.5144	Slc16a7
ENSRNOG00000021166	-1.76713	0.00450645	0.0104402	6.09267	15.3496	11.02	37.5146	2.42449	10.437	5.46507	22.8705	Ecm1
ENSRNOG00000028677	-1.76596	8.20866e-06	4.089e-05	57.8803	326.857	55.0999	161.905	103.041	351.377	61.2088	99.7983	LOC361346
ENSRNOG00000000082	-1.76526	1.08187e-05	5.22391e-05	33.5097	178.778	57.3039	94.7738	49.7021	210.826	24.0463	72.7696	Hltf
ENSRNOG00000047439	-1.76414	0.00564679	0.0127323	7.10811	27.0876	7.71398	15.7956	12.1225	45.2268	2.18603	9.35609	Pot1b
ENSRNOG00000002208	-1.76334	4.09132e-13	6.24452e-12	189.888	847.841	160.892	685.136	191.535	608.822	306.044	739.131	Shroom3
ENSRNOG00000007947	-1.76146	7.41332e-07	4.58805e-06	33.5097	87.5832	33.0599	94.7738	30.3061	182.299	31.6974	69.6509	Fam13a
ENSRNOG00000009145	-1.76144	1.28293e-05	6.08682e-05	64.9885	192.322	29.7539	132.288	47.2776	221.959	37.1625	60.2948	Klf12
ENSRNOG00000004783	-1.76025	9.8618e-07	5.98161e-06	109.668	379.226	94.7718	186.586	92.1307	541.33	81.976	173.608	Fam171b
ENSRNOG00000018874	-1.75996	8.77899e-09	7.66023e-08	209.182	675.384	142.158	441.291	144.257	297.801	108.208	633.096	Phf19
ENSRNOG00000012108	-1.75819	5.66412e-10	5.95622e-09	142.162	408.12	115.71	506.448	120.012	450.876	231.719	698.588	Thsd1
ENSRNOG00000004481	-1.75661	1.05947e-05	5.1271e-05	185.826	451.46	186.238	494.601	229.114	1237.13	125.697	270.287	Adss
ENSRNOG00000012294	-1.75632	0.0197924	0.0374936	0	25.2817	3.30599	12.834	20.6082	41.052	6.55808	21.8309	Heph
ENSRNOG00000008270	-1.75629	4.06467e-11	4.99335e-10	84.2819	312.41	92.5678	245.82	54.551	188.561	61.2088	244.298	Cntrob
ENSRNOG00000002276	-1.75434	5.66917e-05	0.000229417	32.4942	81.2627	31.9579	69.1059	26.6694	135.68	8.74411	49.8992	LOC103690175
ENSRNOG00000019740	-1.75143	2.52814e-08	2.02483e-07	147.239	438.819	130.036	347.504	122.437	637.35	91.8132	229.744	Hdgfl3
ENSRNOG00000006541	-1.74846	1.06041e-09	1.06538e-08	137.085	576.063	133.342	295.181	103.041	482.883	110.394	271.327	Nup107
ENSRNOG00000016152	-1.74767	2.22004e-08	1.79901e-07	193.95	794.569	169.708	458.073	253.359	860.701	128.976	388.798	Dek
ENSRNOG00000019620	-1.74719	1.57428e-11	2.03737e-10	416.332	1570.18	403.331	1272.54	375.796	738.936	368.346	1670.58	Pmf1
ENSRNOG00000008479	-1.74536	4.52222e-09	4.17443e-08	175.672	600.441	147.668	327.759	94.5551	598.385	133.348	322.265	Slc8a1
ENSRNOG00000003613	-1.74372	0.000361916	0.00117853	31.4788	136.341	25.3459	34.553	41.2163	150.292	14.2092	53.0179	Mid1
ENSRNOG00000010905	-1.7431	0.00216128	0.00554794	15.2317	67.7189	2.20399	30.604	14.5469	22.2655	24.0463	67.5718	Dlx5
ENSRNOG00000015329	-1.74286	1.82065e-20	5.76217e-19	1483.56	5867.17	1681.65	4595.54	1461.97	4716.81	1182.64	4265.34	Kpna2
ENSRNOG00000033697	-1.74026	0.000604117	0.00183382	11.1699	16.2525	7.71398	49.3614	16.9714	57.7511	9.83712	28.0683	Casp4
ENSRNOG00000011216	-1.7399	1.37172e-07	9.66043e-07	340.174	1019.4	230.317	699.944	310.335	1420.12	200.022	468.844	Tbl1xr1
ENSRNOG00000030183	-1.73789	1.00694e-07	7.27165e-07	137.085	466.809	136.648	294.194	161.229	653.353	76.511	288.999	Plod2
ENSRNOG00000051958	-1.73649	0.000865592	0.00250147	21.3243	34.3109	7.71398	32.5785	3.63674	40.3562	6.55808	24.9496	AABR07037943.1
ENSRNOG00000005307	-1.73335	3.02916e-05	0.000131237	18.278	57.7868	18.734	46.3997	13.3347	74.4503	12.0232	28.0683	Slc4a10
ENSRNOG00000019885	-1.73304	2.2517e-10	2.52419e-09	82.251	277.196	70.5278	180.663	65.4613	303.367	62.3018	170.489	Magi3
ENSRNOG00000002207	-1.73302	8.79525e-06	4.34149e-05	59.9112	206.769	59.5079	182.637	77.5837	370.86	56.8367	81.0861	Guf1
ENSRNOG00000016932	-1.73108	2.07236e-06	1.17467e-05	82.251	232.05	41.8759	156.969	56.9755	246.312	38.2555	92.5214	Simc1
ENSRNOG00000000081	-1.72822	3.91085e-14	6.75281e-13	105.606	304.284	84.8538	307.028	84.8572	406.345	114.766	274.445	Antxr2
ENSRNOG00000005007	-1.72783	3.08147e-05	0.00013315	49.7568	138.147	27.5499	97.7355	23.0327	144.726	27.3253	42.6222	Scn3a
ENSRNOG00000036964	-1.72686	8.93985e-06	4.40622e-05	209.182	357.556	107.996	434.38	60.6123	661.703	127.883	221.428	Ralgapa2
ENSRNOG00000010964	-1.72565	1.7963e-07	1.23511e-06	135.054	502.926	152.076	351.453	111.527	677.706	127.883	207.913	Akap13
ENSRNOG00000012311	-1.7256	8.66704e-10	8.8161e-09	774.784	2395.44	638.056	2739.56	709.164	2708.74	1411.08	3842.24	Slc35d3
ENSRNOG00000029682	-1.72537	2.7148e-06	1.51193e-05	191.919	472.227	286.519	1253.78	426.71	1155.02	162.859	647.65	Clic1
ENSRNOG00000059876	-1.72521	4.94417e-05	0.000202905	14.2162	39.7284	11.02	33.5657	12.1225	58.4469	10.9301	27.0287	Fsd1l
ENSRNOG00000006735	-1.72458	9.76107e-08	7.07245e-07	199.027	328.663	147.668	575.553	175.776	789.73	100.557	363.848	Cdkn2b
ENSRNOG00000005802	-1.72408	1.83018e-07	1.25679e-06	628.56	1993.65	502.511	1336.71	437.621	2499.3	420.81	742.25	Usp24
ENSRNOG00000002946	-1.72404	1.31255e-08	1.10259e-07	152.317	455.071	113.506	434.38	129.71	253.966	162.859	703.786	Socs3
ENSRNOG00000021919	-1.72317	4.81168e-10	5.11975e-09	140.131	290.74	112.404	457.086	112.739	594.211	186.905	481.319	Rhoj
ENSRNOG00000059956	-1.7226	0.000616011	0.00186429	7.10811	40.6314	11.02	16.7829	6.06123	21.5697	10.9301	37.4244	Bcl6b
ENSRNOG00000001628	-1.72203	1.11686e-08	9.51664e-08	177.703	288.031	76.0378	399.827	132.135	419.566	78.697	426.222	Pcp4
ENSRNOG00000011000	-1.72177	9.79812e-08	7.09143e-07	48.7413	166.137	39.6719	122.416	19.3959	121.764	45.9066	98.7588	Rims1
ENSRNOG00000006470	-1.72097	0.000601217	0.00182628	107.637	243.788	22.0399	145.122	26.6694	142.638	115.859	368.006	Camk1g
ENSRNOG00000043182	-1.72033	4.36627e-13	6.64395e-12	99.5136	474.033	104.69	292.219	121.225	302.672	96.1852	319.147	2024-09-06
ENSRNOG00000009045	-1.72029	2.55048e-05	0.000112741	15.2317	70.4277	24.2439	66.1442	31.5184	99.499	13.1162	38.4639	Alg6
ENSRNOG00000013798	-1.71965	2.41896e-07	1.62645e-06	187.857	770.19	180.728	441.291	275.18	994.99	142.092	378.402	Fnbp1l
ENSRNOG00000014712	-1.71787	7.08975e-05	0.000279211	23.3552	74.0394	17.632	51.3358	18.1837	82.104	12.0232	25.9892	Zfp39
ENSRNOG00000055908	-1.71489	0.00754828	0.0163513	9.139	22.573	7.71398	12.834	3.63674	34.0941	3.27904	8.31653	RF00400
ENSRNOG00000027152	-1.71387	8.5877e-06	4.25673e-05	60.9267	163.428	41.8759	90.8249	29.0939	221.263	37.1625	79.007	N4bp2
ENSRNOG00000061366	-1.71366	5.57226e-05	0.000226125	28.4324	87.5832	29.7539	68.1187	14.5469	107.849	17.4882	32.2265	AABR07037528.1
ENSRNOG00000016879	-1.7136	7.43337e-06	3.74418e-05	30.4633	92.0978	14.326	52.323	20.6082	87.6704	19.6742	46.7805	Ldlrad4
ENSRNOG00000030058	-1.71326	2.27991e-10	2.55143e-09	49.7568	207.671	52.8959	131.301	43.6408	140.551	40.4415	133.064	LOC100359600
ENSRNOG00000016885	-1.71254	7.00751e-08	5.20131e-07	81.2356	257.332	61.7118	175.726	71.5225	325.633	56.8367	128.906	Klf6
ENSRNOG00000002122	-1.71187	2.73753e-10	3.04012e-09	113.73	359.362	94.7718	222.126	64.249	322.85	74.3249	233.902	Lrrc8c
ENSRNOG00000004736	-1.71185	1.04723e-05	5.07165e-05	40.6178	158.914	24.2439	83.9143	42.4286	139.159	26.2323	54.0574	Ralgps2
ENSRNOG00000011425	-1.71173	0.00178312	0.00470473	6.09267	30.6993	11.02	14.8084	4.84898	22.9613	4.37206	17.6726	Ptpn3
ENSRNOG00000005540	-1.70985	0.00937301	0.0196969	9.139	32.5051	12.122	14.8084	7.27347	39.6604	1.09301	9.35609	Nin
ENSRNOG00000038916	-1.70756	0.00279926	0.00692321	4.06178	28.8934	8.81598	7.89782	8.48572	30.6151	8.74411	30.1474	Dram1
ENSRNOG00000009690	-1.70696	6.04484e-12	8.19627e-11	142.162	498.411	124.526	339.606	94.5551	388.951	102.743	288.999	Rnf219
ENSRNOG00000011859	-1.70626	0.000291811	0.000974518	110.683	207.671	73.8338	204.356	81.2204	466.184	29.5114	84.2048	Eif5a2
ENSRNOG00000022720	-1.70586	1.59111e-06	9.23921e-06	152.317	503.829	111.302	240.883	134.559	586.557	77.604	219.348	Usp37
ENSRNOG00000039859	-1.70383	1.70106e-11	2.19493e-10	1587.14	7365.11	1702.59	4313.2	1156.48	3667.55	1606.73	4374.49	Dnmt1
ENSRNOG00000038905	-1.70376	1.01695e-05	4.94328e-05	26.4016	132.729	34.1619	61.2081	30.3061	109.24	18.5812	51.9783	AABR07048397.1
ENSRNOG00000045816	-1.70309	1.0113e-07	7.29911e-07	102.56	198.642	127.832	355.402	77.5837	480.796	153.022	466.765	Gria1
ENSRNOG00000006689	-1.70169	1.58554e-10	1.79901e-09	743.305	2911.01	679.932	1852.04	581.878	2575.84	635.041	1248.52	Chd7
ENSRNOG00000060463	-1.70115	3.01e-08	2.37582e-07	26.4016	85.7773	17.632	69.1059	20.6082	76.5377	28.4184	71.7301	AABR07062799.2
ENSRNOG00000012486	-1.70015	3.57065e-19	9.84641e-18	221.367	768.384	181.83	567.656	189.11	642.221	196.742	586.315	Prim2
ENSRNOG00000018520	-1.69888	3.08959e-08	2.43424e-07	99.5136	281.711	68.3238	215.216	54.551	221.263	44.8136	150.737	Nsun6
ENSRNOG00000010150	-1.69876	1.86332e-06	1.06589e-05	110.683	445.139	117.914	295.181	157.592	551.071	68.8599	182.964	Strbp
ENSRNOG00000019365	-1.69824	8.52681e-07	5.22277e-06	34.5251	61.3985	24.2439	89.8377	33.9429	84.1914	17.4882	122.669	Ablim3
ENSRNOG00000049032	-1.69639	5.57584e-06	2.89673e-05	43.6641	185.098	44.0799	111.557	58.1878	204.564	30.6044	68.6114	AABR07029573.1
ENSRNOG00000003736	-1.69617	5.51959e-12	7.51526e-11	157.394	446.042	227.011	791.756	197.596	779.988	226.254	599.83	Col5a2
ENSRNOG00000013147	-1.69556	2.59928e-09	2.50001e-08	63.973	163.428	41.8759	175.726	43.6408	234.484	69.9529	137.223	Cacna1d
ENSRNOG00000010213	-1.6954	0.0181312	0.0348416	2.03089	18.0584	1.102	11.8467	3.63674	16.6991	15.3022	24.9496	Fgd5
ENSRNOG00000047005	-1.69406	2.08223e-08	1.69259e-07	37.5715	163.428	42.9779	92.7994	35.1551	93.2368	38.2555	149.698	Kcnk5
ENSRNOG00000022343	-1.69402	0.00011399	0.000426192	39.6023	205.866	60.6099	96.7483	64.249	256.749	28.4184	62.374	Alms1
ENSRNOG00000060846	-1.69356	7.03934e-11	8.34191e-10	68.0348	279.002	66.1198	156.969	71.5225	246.312	62.3018	182.964	Morc4
ENSRNOG00000061835	-1.69346	9.93454e-07	6.01178e-06	22.3398	93.9036	15.428	106.621	30.3061	75.1461	44.8136	89.4027	AABR07044980.1
ENSRNOG00000028945	-1.6932	0.0145813	0.0288206	7.10811	4.5146	7.71398	25.6679	3.63674	22.2655	2.18603	14.5539	Tmem182
ENSRNOG00000047206	-1.69072	0.023302	0.04316	7.10811	23.4759	0	12.834	6.06123	5.56638	5.46507	18.7122	LOC100911727
ENSRNOG00000046153	-1.69017	0.00854276	0.0181594	3.04633	19.8642	4.40799	8.88505	3.63674	17.3949	6.55808	10.3957	LOC108349745
ENSRNOG00000015071	-1.69005	2.28397e-05	0.000102099	21.3243	40.6314	9.91798	45.4125	12.1225	68.8839	17.4882	41.5826	Zim1
ENSRNOG00000038169	-1.68993	0.00177466	0.00468618	5.07722	27.9905	15.428	18.7573	3.63674	31.3109	6.55808	20.7913	AABR07038930.1
ENSRNOG00000048838	-1.68806	3.76004e-11	4.63656e-10	88.3437	409.022	114.608	236.935	88.4939	283.885	77.604	258.852	Gjc1
ENSRNOG00000055020	-1.68664	1.64919e-05	7.62256e-05	25.3861	74.9423	12.122	50.3486	26.6694	85.583	15.3022	43.6618	AABR07038948.2
ENSRNOG00000004412	-1.68644	7.20803e-08	5.33803e-07	45.695	267.264	53.9979	141.173	70.3102	194.823	54.6507	117.471	Mtbp
ENSRNOG00000011613	-1.68632	3.03951e-06	1.67674e-05	41.6332	163.428	44.0799	81.9399	44.8531	182.995	27.3253	77.9675	Ppip5k2
ENSRNOG00000052968	-1.68615	9.95509e-09	8.57765e-08	1408.42	5447.31	1452.43	3176.9	1555.31	6603.11	1123.62	2596.84	Hnrnpa3
ENSRNOG00000032258	-1.68474	0.000247236	0.000842008	12.1853	43.3401	17.632	39.4891	25.4572	100.195	13.1162	34.3057	Swt1
ENSRNOG00000004574	-1.68364	5.72241e-05	0.000231357	34.5251	117.38	27.5499	83.9143	44.8531	139.159	14.2092	46.7805	Ofd1
ENSRNOG00000012862	-1.68332	2.09502e-18	5.43333e-17	148.255	476.741	158.688	557.783	139.408	427.915	175.975	538.495	Spsb4
ENSRNOG00000030714	-1.68138	8.25387e-09	7.2132e-08	313.772	1057.32	166.402	669.34	161.229	598.385	281.998	639.333	Bsn
ENSRNOG00000057880	-1.68105	5.64591e-06	2.92848e-05	22.3398	64.1073	17.632	76.0165	25.4572	83.4956	16.3952	37.4244	Myh11
ENSRNOG00000018865	-1.67988	0.000662998	0.00199	23.3552	39.7284	12.122	45.4125	16.9714	125.243	22.9533	30.1474	Adamts12
ENSRNOG00000002244	-1.67666	6.95133e-08	5.16842e-07	4183.63	11079.7	2591.9	9199.97	1928.68	10156.5	2287.68	4705.08	Pdgfra
ENSRNOG00000039284	-1.6765	1.22282e-07	8.70557e-07	155.363	572.451	130.036	346.517	130.923	212.914	93.9992	501.071	Haus4
ENSRNOG00000014629	-1.67505	1.29894e-07	9.2074e-07	240.66	941.745	273.295	741.408	282.453	462.009	335.555	1470.99	Lmo1
ENSRNOG00000017503	-1.6741	0.000621331	0.00187952	14.2162	29.7963	13.224	34.553	9.69796	48.01	4.37206	19.7518	Ppargc1b
ENSRNOG00000012002	-1.67406	6.5584e-09	5.86754e-08	163.487	624.82	196.156	428.457	95.7674	506.54	131.162	312.909	Iqgap1
ENSRNOG00000004160	-1.6738	4.14167e-09	3.84487e-08	224.413	776.511	245.745	568.643	179.412	777.901	136.627	384.639	Prps2
ENSRNOG00000012735	-1.67326	1.5069e-05	7.022e-05	42.6487	185.098	29.7539	93.7866	36.3674	100.891	27.3253	54.0574	Kif24
ENSRNOG00000000598	-1.67179	5.78571e-11	6.91903e-10	125.915	648.296	186.238	425.495	179.412	361.814	134.441	558.247	Tube1
ENSRNOG00000007048	-1.67112	4.90795e-05	0.000201672	377.745	642.879	339.415	948.725	345.49	2005.98	194.556	404.391	Rap1b
ENSRNOG00000009970	-1.67053	9.73785e-06	4.75293e-05	51.7877	92.0978	27.5499	115.506	41.2163	198.302	29.5114	70.6905	Gsdme
ENSRNOG00000036839	-1.67021	1.36291e-09	1.35782e-08	3995.77	12566.8	3751.2	9693.58	4046.48	16173.1	2501.91	7060.73	Hnrnpa1
ENSRNOG00000019473	-1.67009	0.0141666	0.0281116	9.139	9.02919	1.102	21.719	4.84898	11.8285	3.27904	16.6331	NEWGENE_1582994
ENSRNOG00000011339	-1.66975	1.44283e-05	6.74914e-05	79.2047	369.294	119.016	198.433	124.861	533.676	71.0459	149.698	Slk
ENSRNOG00000020644	-1.6694	6.02449e-08	4.51785e-07	4580.67	13135.7	2206.2	7815.88	2738.46	6955.88	3885.66	14753.5	Nsg2
ENSRNOG00000038200	-1.66881	4.706e-09	4.32879e-08	40.6178	167.04	37.4679	109.582	40.0041	123.852	37.1625	92.5214	Rttn
ENSRNOG00000056012	-1.66843	0.000765785	0.00225086	46.7105	79.4569	13.224	64.1698	14.5469	49.4016	6.55808	66.5322	Syt16
ENSRNOG00000001701	-1.66835	9.80204e-09	8.47371e-08	320.88	988.697	209.379	849.015	345.49	612.301	357.416	1470.99	Cbr3
ENSRNOG00000024114	-1.66806	0.00697694	0.0152431	7.10811	35.2139	7.71398	9.87227	4.84898	28.5277	6.55808	9.35609	Zdbf2
ENSRNOG00000053706	-1.66738	2.72565e-07	1.81308e-06	74.1275	266.361	65.0178	218.177	75.1592	228.917	43.7206	104.996	Lonrf1
ENSRNOG00000018651	-1.66664	6.27132e-06	3.21713e-05	169.579	529.111	136.648	280.373	117.588	493.32	55.7437	219.348	Agtpbp1
ENSRNOG00000013177	-1.66625	1.8055e-05	8.26031e-05	68.0348	186.904	30.8559	86.876	38.7919	130.114	20.7673	99.7983	Map3k1
ENSRNOG00000046947	-1.66604	6.41626e-06	3.27861e-05	29.4479	70.4277	25.3459	70.0931	21.8204	61.9259	32.7904	146.579	Ak5
ENSRNOG00000055234	-1.66536	0.0184233	0.035294	9.139	24.3788	5.50999	12.834	1.21225	12.5243	2.18603	8.31653	LOC102555534
ENSRNOG00000007430	-1.66425	2.88005e-05	0.000125405	41.6332	103.836	28.6519	79.9654	32.7306	151.684	18.5812	48.8596	Slx4ip
ENSRNOG00000021659	-1.66216	0.00569667	0.0128249	8.12356	23.4759	5.50999	12.834	1.21225	16.6991	6.55808	15.5935	Acp4
ENSRNOG00000027030	-1.66216	2.54983e-06	1.42553e-05	16.2471	132.729	26.4479	87.8632	41.2163	107.849	48.0926	87.3235	Adm
ENSRNOG00000051383	-1.65811	0.00762242	0.0164955	4.06178	20.7671	12.122	16.7829	6.06123	32.7025	3.27904	9.35609	Srsf12
ENSRNOG00000014004	-1.65804	0.000119702	0.000446018	38.5869	83.0686	14.326	66.1442	35.1551	128.027	15.3022	47.82	Ncoa7
ENSRNOG00000013452	-1.65786	1.49663e-11	1.94264e-10	449.842	1404.04	353.741	994.138	358.825	1520.32	333.369	800.466	Rcn1
ENSRNOG00000004201	-1.65754	9.81709e-07	5.95725e-06	55.8495	205.866	38.5699	102.672	42.4286	175.341	43.7206	85.2444	Rims2
ENSRNOG00000012924	-1.65614	6.06219e-09	5.44289e-08	116.776	349.43	104.69	240.883	49.7021	252.574	79.79	266.129	Nemp2
ENSRNOG00000001724	-1.65602	0.00378792	0.00900217	13.2008	43.3401	20.9379	33.5657	6.06123	88.3662	16.3952	12.4748	Atp13a3
ENSRNOG00000049076	-1.65572	2.72562e-07	1.81308e-06	145.209	461.392	115.71	300.117	82.4327	211.522	137.72	545.772	Vwc2
ENSRNOG00000034031	-1.65466	0.00189199	0.00495693	22.3398	53.2722	8.81598	34.553	26.6694	30.6151	25.1393	143.46	Vstm2l
ENSRNOG00000042536	-1.65354	2.25869e-06	1.27531e-05	95.4518	253.72	51.7939	138.212	42.4286	231.005	46.9996	122.669	Pde4d
ENSRNOG00000013373	-1.65116	0.00288486	0.00709864	15.2317	18.0584	5.50999	34.553	4.84898	22.9613	4.37206	19.7518	Rmt1
ENSRNOG00000061515	-1.65088	5.33675e-06	2.78693e-05	36.556	100.224	28.6519	62.1953	18.1837	96.7158	17.4882	58.2157	Fbxo45
ENSRNOG00000021168	-1.65043	1.80427e-07	1.23994e-06	1980.12	5859.04	1267.3	3381.25	1503.18	6200.25	984.805	2563.57	Anp32e
ENSRNOG00000056184	-1.65008	1.09487e-05	5.28084e-05	25.3861	68.6219	25.3459	73.0548	12.1225	101.586	29.5114	46.7805	Lrp2
ENSRNOG00000038600	-1.64712	2.90621e-05	0.000126371	17.2626	72.2335	19.836	77.991	41.2163	46.6184	16.3952	98.7588	Dnaaf3
ENSRNOG00000037221	-1.64523	1.92231e-06	1.09741e-05	55.8495	141.758	28.6519	106.621	41.2163	162.816	29.5114	73.8092	Tipinl1
ENSRNOG00000013658	-1.64482	1.14856e-05	5.51334e-05	18.278	69.5248	36.3659	70.0931	13.3347	68.8839	33.8834	111.234	Nefl
ENSRNOG00000028215	-1.6444	2.87958e-05	0.000125405	145.209	358.459	81.5478	210.279	63.0368	416.782	65.5808	125.787	Nup160
ENSRNOG00000013069	-1.64332	3.55932e-07	2.32852e-06	1801.4	5812.09	1271.7	3765.28	1525	2083.22	1301.78	6771.73	Sapcd2
ENSRNOG00000018378	-1.64331	0.000686865	0.00205305	26.4016	46.0489	8.81598	33.5657	9.69796	68.1881	10.9301	27.0287	Cacnb2
ENSRNOG00000009935	-1.64316	2.64746e-07	1.76646e-06	571.695	1785.07	504.715	1161.97	549.147	2383.8	345.392	823.336	Xpo1
ENSRNOG00000059059	-1.64182	4.88311e-10	5.1892e-09	338.143	1311.04	287.621	709.816	237.6	665.182	242.649	767.2	Skp2
ENSRNOG00000004708	-1.64104	1.22513e-07	8.71727e-07	48.7413	91.1949	39.6719	158.944	37.5796	181.603	65.5808	166.331	Aard
ENSRNOG00000043151	-1.6409	0.00119014	0.00330353	19.2934	63.2044	11.02	39.4891	35.1551	112.023	13.1162	28.0683	Cntln
ENSRNOG00000012358	-1.63984	2.38791e-07	1.6064e-06	77.1738	227.536	66.1198	172.765	67.8857	299.888	51.3716	116.431	Pcyt1b
ENSRNOG00000020531	-1.63891	2.82637e-12	3.96728e-11	317.834	1051.9	272.193	811.501	265.482	572.641	250.3	1010.46	Fen1
ENSRNOG00000005932	-1.63833	5.52065e-06	2.87148e-05	133.023	316.925	127.832	307.028	117.588	651.962	87.4411	172.568	Megf9
ENSRNOG00000009125	-1.63749	4.98427e-05	0.00020423	53.8186	191.419	67.2218	107.608	61.8245	328.416	45.9066	82.1257	Dis3
ENSRNOG00000021552	-1.63543	0.00202125	0.00523994	20.3089	55.981	31.9579	46.3997	7.27347	91.1494	9.83712	21.8309	Uprt
ENSRNOG00000021776	-1.63517	2.61081e-05	0.000115212	53.8186	226.633	45.1819	116.493	86.0694	268.578	41.5345	89.4027	Cenpc
ENSRNOG00000012181	-1.63427	3.24225e-13	5.02126e-12	181.765	504.732	134.444	382.057	111.527	507.932	151.929	406.47	Lpl
ENSRNOG00000027520	-1.63234	6.99992e-05	0.000276089	161.456	372.003	157.586	426.482	275.18	1180.77	138.813	290.039	Pls3
ENSRNOG00000031969	-1.63221	0.0209569	0.0393291	3.04633	5.41752	5.50999	18.7573	7.27347	25.7445	3.27904	8.31653	AABR07045632.1
ENSRNOG00000008000	-1.63187	4.82221e-08	3.68387e-07	28.4324	130.02	41.8759	124.391	46.0653	79.3209	31.6974	124.748	Syt13
ENSRNOG00000006025	-1.63111	0.0184457	0.0353265	3.04633	21.6701	3.30599	12.834	3.63674	5.56638	9.83712	21.8309	Lamb3
ENSRNOG00000027736	-1.62986	0.0162909	0.0316825	3.04633	17.1555	3.30599	12.834	1.21225	11.1328	10.9301	16.6331	Cnn1
ENSRNOG00000021469	-1.62923	6.35285e-07	3.97883e-06	58.8958	131.826	36.3659	114.518	23.0327	150.988	38.2555	88.3631	Ccdc14
ENSRNOG00000028534	-1.62848	5.46332e-08	4.13258e-07	222.382	632.946	122.322	339.606	126.074	555.942	132.255	336.819	Zfp518b
ENSRNOG00000003742	-1.62699	0.00140484	0.00382714	11.1699	42.4372	11.02	20.7318	21.8204	71.6671	8.74411	25.9892	Cdkl5
ENSRNOG00000001555	-1.62648	7.77423e-10	7.97621e-09	47.7259	167.04	52.8959	137.225	48.4898	190.648	48.0926	112.273	Btg3
ENSRNOG00000017822	-1.62603	6.94379e-07	4.31585e-06	405.162	829.783	327.293	814.462	329.731	1774.98	240.463	599.83	Mgea5
ENSRNOG00000012721	-1.62588	9.43822e-10	9.54853e-09	49.7568	164.331	62.8138	129.327	37.5796	169.079	41.5345	128.906	Ednra
ENSRNOG00000006033	-1.62265	0.00199069	0.00517509	6.09267	22.573	18.734	66.1442	26.6694	48.01	6.55808	40.5431	Spon2
ENSRNOG00000024580	-1.62248	0.00417663	0.00979416	6.09267	20.7671	5.50999	8.88505	7.27347	19.4823	6.55808	29.1078	Mamstr
ENSRNOG00000004150	-1.6221	3.59033e-11	4.44405e-10	99.5136	348.527	111.302	250.756	90.9184	431.394	130.069	297.316	Slc9a7
ENSRNOG00000014673	-1.62059	0.000204319	0.000713124	34.5251	112.865	30.8559	76.0165	43.6408	150.988	15.3022	40.5431	Eri2
ENSRNOG00000013072	-1.61924	0.000277313	0.000930381	57.8803	96.6124	16.53	77.991	13.3347	102.282	20.7673	58.2157	Plxna4
ENSRNOG00000013048	-1.61857	3.61975e-07	2.36687e-06	95.4518	299.769	66.1198	188.56	70.3102	279.71	59.0227	124.748	Pde7a
ENSRNOG00000005678	-1.61846	1.82907e-05	8.36227e-05	23.3552	97.5153	44.0799	109.582	44.8531	191.344	39.3485	64.4531	Lamb1
ENSRNOG00000056454	-1.61826	4.69773e-05	0.00019401	77.1738	216.701	28.6519	146.11	55.7633	81.4082	68.8599	265.089	AC096600.1
ENSRNOG00000009803	-1.61798	0.0087099	0.0184606	7.10811	13.5438	3.30599	11.8467	2.42449	13.2201	6.55808	21.8309	LOC100362176
ENSRNOG00000061832	-1.61754	0.000121187	0.000450779	63.973	136.341	35.2639	106.621	50.9143	232.396	25.1393	61.3344	Slc35a3
ENSRNOG00000042951	-1.61687	3.35939e-05	0.000143734	75.1429	193.225	61.7118	128.34	60.6123	302.672	34.9764	87.3235	Xrn1
ENSRNOG00000019435	-1.61676	5.66168e-06	2.93502e-05	737.213	2362.94	480.471	1391.99	590.364	830.086	727.947	3194.59	Psd
ENSRNOG00000013917	-1.61668	5.89404e-06	3.04269e-05	91.39	299.769	77.1398	155.982	55.7633	276.927	50.2786	109.154	Igsf10
ENSRNOG00000011058	-1.61629	1.96748e-06	1.12056e-05	91.39	347.624	105.792	252.73	96.9796	439.744	87.4411	127.867	Utrn
ENSRNOG00000009995	-1.61571	3.47915e-05	0.00014842	25.3861	122.797	47.3859	76.0165	33.9429	137.072	20.7673	53.0179	Rapgef6
ENSRNOG00000015415	-1.6155	6.96697e-07	4.3282e-06	381.807	822.559	366.965	1357.44	444.894	1902.31	334.462	597.75	Rhoq
ENSRNOG00000004496	-1.61413	9.75356e-06	4.75882e-05	139.116	466.809	137.75	242.858	139.408	602.56	76.511	194.399	Rock2
ENSRNOG00000002372	-1.6139	0.00320047	0.00777139	14.2162	34.3109	4.40799	22.7062	8.48572	25.0487	4.37206	14.5539	Sgcd
ENSRNOG00000031669	-1.61386	0.000419848	0.00133915	10.1544	34.3109	6.61198	27.6424	15.7592	46.6184	10.9301	22.8705	Lpp
ENSRNOG00000020452	-1.61303	2.01014e-10	2.26309e-09	350.328	945.357	213.787	885.543	284.878	910.798	224.068	540.574	Nsmce4a
ENSRNOG00000008939	-1.61111	6.41458e-09	5.74281e-08	371.653	898.405	166.402	555.809	203.657	817.561	241.556	733.934	Nxph1
ENSRNOG00000031275	-1.6104	0.00981332	0.0204643	3.04633	20.7671	11.02	18.7573	8.48572	17.3949	1.09301	14.5539	AABR07054361.1
ENSRNOG00000000595	-1.61002	3.22443e-08	2.52981e-07	58.8958	171.555	33.0599	156.969	53.3388	139.855	76.511	209.992	Traf3ip2
ENSRNOG00000012037	-1.60645	1.18227e-07	8.42609e-07	159.425	451.46	120.118	245.82	106.678	496.799	90.7201	257.812	Galnt7
ENSRNOG00000002643	-1.60583	3.00001e-10	3.31191e-09	489.444	1503.36	329.497	873.696	345.49	1260.09	311.509	855.563	Ugdh
ENSRNOG00000014310	-1.6058	8.83501e-07	5.39637e-06	27.417	83.9715	18.734	50.3486	24.2449	85.583	26.2323	73.8092	Tmtc4
ENSRNOG00000011268	-1.60462	3.25564e-11	4.0451e-10	337.128	1055.51	260.071	985.253	231.539	692.318	406.601	1027.09	Chd5
ENSRNOG00000046349	-1.60428	3.95074e-06	2.12598e-05	159.425	260.041	84.8538	369.223	80.0082	320.762	50.2786	190.241	AABR07067829.1
ENSRNOG00000058571	-1.60423	0.00858664	0.0182379	4.06178	18.9613	6.61198	6.91059	9.69796	26.4403	4.37206	21.8309	AABR07024542.1
ENSRNOG00000024089	-1.60357	1.45205e-06	8.5456e-06	114.745	359.362	133.342	270.5	93.3429	498.886	84.1621	163.212	Fndc3b
ENSRNOG00000017863	-1.60167	1.57591e-06	9.16719e-06	1076.37	3335.38	789.03	2087.99	931.004	3737.82	612.088	1181.99	Zeb1
ENSRNOG00000029012	-1.60115	6.43881e-06	3.28756e-05	20.3089	60.4956	17.632	43.438	14.5469	45.9226	13.1162	49.8992	Shisa6
ENSRNOG00000010630	-1.59885	5.46566e-20	1.65758e-18	176.687	518.276	158.688	553.834	186.686	487.058	183.626	579.038	Prcp
ENSRNOG00000000017	-1.59833	0.0172281	0.0333415	3.04633	17.1555	5.50999	5.92336	3.63674	12.5243	8.74411	28.0683	Steap1
ENSRNOG00000039819	-1.59716	1.06593e-08	9.12425e-08	306.664	884.861	223.705	578.515	229.114	889.229	170.51	460.528	AABR07035338.1
ENSRNOG00000020188	-1.59681	2.3704e-09	2.28661e-08	121.853	389.158	93.6698	265.564	94.5551	215.697	69.9529	280.683	Trpc2
ENSRNOG00000021986	-1.59463	1.85873e-05	8.48307e-05	37.5715	124.603	46.2839	113.531	58.1878	218.48	32.7904	68.6114	AABR07015006.1
ENSRNOG00000048109	-1.59264	3.52114e-06	1.91451e-05	126.931	258.235	74.9358	282.347	88.4939	347.203	50.2786	139.302	LOC100365839
ENSRNOG00000042499	-1.59209	6.35476e-13	9.49292e-12	2816.84	9015.65	2451.94	7279.81	2563.9	5189.95	2532.51	9766.72	Tmsb10
ENSRNOG00000024149	-1.59207	2.79767e-08	2.21898e-07	272.139	555.295	135.546	691.059	176.988	368.772	192.37	730.815	Prr18
ENSRNOG00000030614	-1.59133	0.00110923	0.00310135	10.1544	28.8934	8.81598	23.6935	9.69796	40.3562	7.6511	15.5935	LOC689899
ENSRNOG00000015439	-1.5906	3.17864e-07	2.0931e-06	99.5136	282.614	77.1398	199.42	63.0368	306.151	65.5808	130.985	Man2a1
ENSRNOG00000008444	-1.59008	1.96184e-06	1.11881e-05	152.317	498.411	152.076	339.606	100.616	534.372	110.394	178.805	Cbl
ENSRNOG00000008798	-1.58983	1.401e-05	6.59196e-05	39.6023	70.4277	23.1419	67.1315	33.9429	154.467	42.6275	126.827	Pipox
ENSRNOG00000004026	-1.58923	6.73086e-07	4.19347e-06	210.197	903.822	268.887	502.499	290.939	1143.89	216.417	414.787	Atp2b1
ENSRNOG00000001785	-1.58888	2.32506e-07	1.56735e-06	2993.53	6787.24	1895.44	7356.82	1312.86	5718.76	3581.81	9571.28	Etv5
ENSRNOG00000026962	-1.5885	2.93398e-05	0.000127451	74.1275	262.75	92.5678	145.122	63.0368	362.51	60.1158	99.7983	Osbpl8
ENSRNOG00000032660	-1.5874	4.73711e-11	5.77062e-10	404.147	964.318	376.883	1168.88	346.702	1532.84	342.113	749.527	Adgrl2
ENSRNOG00000026716	-1.58684	8.30846e-08	6.08403e-07	3711.45	6445.94	1644.18	9535.63	1881.4	6745.06	1989.29	4990.96	LOC100360449
ENSRNOG00000021693	-1.58532	1.70097e-09	1.67168e-08	100.529	223.021	71.6298	207.318	59.4	314.5	81.976	196.478	Fam149a
ENSRNOG00000011296	-1.58523	5.46961e-11	6.57711e-10	172.626	662.743	231.419	512.371	215.78	565.683	122.418	484.438	Cenpn
ENSRNOG00000016208	-1.58509	6.16146e-05	0.000246969	30.4633	118.282	49.5899	85.8888	31.5184	177.428	32.7904	49.8992	Setbp1
ENSRNOG00000032307	-1.58475	0.0162702	0.031647	8.12356	15.3496	8.81598	12.834	8.48572	54.968	5.46507	8.31653	Dsel
ENSRNOG00000051671	-1.58437	1.44465e-06	8.51738e-06	444.765	1271.31	364.761	812.488	298.212	1641.39	306.044	513.546	Herc1
ENSRNOG00000056894	-1.58367	8.60828e-08	6.28948e-07	71.0811	229.342	51.7939	135.25	52.1266	162.121	41.5345	122.669	St6galnac3
ENSRNOG00000015956	-1.58346	8.56569e-07	5.24167e-06	72.0966	165.234	49.5899	144.135	61.8245	296.41	60.1158	122.669	Usp29
ENSRNOG00000021324	-1.58188	0.00432214	0.0100883	10.1544	16.2525	5.50999	25.6679	3.63674	32.0067	9.83712	13.5144	RGD1565059
ENSRNOG00000061073	-1.5812	6.58416e-09	5.88254e-08	361.498	1132.26	257.867	603.196	189.11	885.054	292.928	676.757	Zfp275
ENSRNOG00000020807	-1.57983	2.54724e-05	0.000112673	16.2471	57.7868	27.5499	63.1825	23.0327	40.3562	13.1162	77.9675	NEWGENE_1306714
ENSRNOG00000029813	-1.57923	4.023e-08	3.12818e-07	756.506	2629.3	645.77	1515.39	750.38	2399.8	443.764	1212.13	AABR07035218.1
ENSRNOG00000016706	-1.57882	3.80427e-11	4.68227e-10	179.734	607.665	154.28	421.546	161.229	336.07	143.185	543.693	Fanca
ENSRNOG00000015713	-1.57873	2.93041e-14	5.17613e-13	651.915	1490.72	700.87	2615.16	682.494	2222.38	734.505	1945.03	Parva
ENSRNOG00000025793	-1.5786	1.08552e-05	5.23764e-05	40.6178	158.914	37.4679	85.8888	26.6694	144.726	46.9996	63.4135	Usp31
ENSRNOG00000054561	-1.5786	0.000105238	0.000396989	9.139	33.408	12.122	31.5913	9.69796	41.7478	16.3952	34.3057	Isg20
ENSRNOG00000011809	-1.57843	0.0141816	0.0281329	7.10811	19.8642	4.40799	9.87227	6.06123	27.8319	4.37206	7.27696	AABR07072449.1
ENSRNOG00000043167	-1.578	2.31249e-05	0.000103268	36.556	95.7094	23.1419	94.7738	29.0939	143.334	39.3485	47.82	Itga9
ENSRNOG00000006645	-1.57744	0.000771524	0.00226569	27.417	78.554	31.9579	83.9143	32.7306	176.037	30.6044	25.9892	Ryr3
ENSRNOG00000004730	-1.57691	1.38019e-08	1.15348e-07	304.633	982.376	243.541	646.634	326.094	1153.63	233.905	520.823	Meis2
ENSRNOG00000013411	-1.57674	2.64688e-08	2.11217e-07	307.68	918.269	273.295	646.634	258.208	1070.83	198.929	459.488	Nup155
ENSRNOG00000014382	-1.5731	4.12521e-08	3.20004e-07	253.861	811.724	189.544	473.869	186.686	656.832	146.464	368.006	C2cd5
ENSRNOG00000029805	-1.57139	0.0126663	0.0255298	5.07722	23.4759	8.81598	21.719	9.69796	64.0133	16.3952	8.31653	AABR07002774.2
ENSRNOG00000010484	-1.56952	0.00259605	0.00649062	27.417	111.059	47.3859	63.1825	33.9429	176.037	17.4882	22.8705	Zdhhc21
ENSRNOG00000006103	-1.56699	1.0614e-05	5.13442e-05	105.606	316.925	67.2218	165.854	81.2204	308.238	53.5577	119.55	Tbc1d31
ENSRNOG00000016429	-1.56653	3.86776e-06	2.08476e-05	158.409	332.274	173.014	413.648	144.257	887.837	173.789	287.96	Grm5
ENSRNOG00000061088	-1.56623	1.31078e-06	7.78077e-06	71.0811	282.614	70.5278	174.739	86.0694	268.578	55.7437	111.234	Atf1
ENSRNOG00000035628	-1.56573	0.000420569	0.001341	16.2471	47.8547	13.224	41.4635	21.8204	70.2755	10.9301	22.8705	Mir3597-2
ENSRNOG00000013517	-1.5655	1.25367e-05	5.96137e-05	46.7105	197.739	47.3859	101.684	47.2776	171.862	40.4415	65.4927	Phtf2
ENSRNOG00000058866	-1.56521	1.25375e-05	5.96137e-05	392.977	1125.94	342.721	656.506	269.118	1413.16	212.045	404.391	Myo5a
ENSRNOG00000014886	-1.5651	1.53355e-06	8.95267e-06	68.0348	295.255	77.1398	156.969	80.0082	239.354	49.1856	118.511	Fam107b
ENSRNOG00000012302	-1.5649	0.0131166	0.0262955	20.3089	49.6606	5.50999	11.8467	7.27347	22.9613	3.27904	23.91	Gucy1a3
ENSRNOG00000005234	-1.56291	1.07392e-06	6.45688e-06	71.0811	232.953	93.6698	175.726	77.5837	377.818	73.2319	143.46	Gxylt1
ENSRNOG00000006526	-1.56128	0.000299432	0.000997419	82.251	165.234	80.4458	159.931	82.4327	521.152	76.511	100.838	Sema3c
ENSRNOG00000025981	-1.56075	4.02664e-05	0.000169048	79.2047	275.39	51.7939	132.288	86.0694	320.067	63.3948	97.7192	Ska2
ENSRNOG00000011987	-1.56071	0.00238666	0.00603871	18.278	50.5635	12.122	17.7701	14.5469	75.8419	12.0232	22.8705	Cd2ap
ENSRNOG00000018903	-1.55986	4.52505e-07	2.90363e-06	588.958	2059.56	602.793	1121.49	518.841	2339.27	454.694	861.8	Pik3r1
ENSRNOG00000047319	-1.55913	5.89083e-06	3.04224e-05	50.7722	126.409	28.6519	89.8377	38.7919	147.509	28.4184	67.5718	Caprin2
ENSRNOG00000014285	-1.55901	4.33849e-06	2.31369e-05	200.043	570.645	130.036	344.542	87.2817	485.666	130.069	213.111	Ssh2
ENSRNOG00000051100	-1.55842	0.00029795	0.00099299	15.2317	53.2722	15.428	48.3741	31.5184	93.9326	16.3952	33.2661	AABR07021547.1
ENSRNOG00000039717	-1.558	6.36149e-07	3.98233e-06	149.27	452.363	159.79	334.67	151.531	622.738	98.3712	233.902	Ipo11
ENSRNOG00000049025	-1.55786	0.000596751	0.00181567	32.4942	68.6219	13.224	112.544	30.3061	49.4016	14.2092	35.3452	Rps6
ENSRNOG00000038478	-1.55682	0.000639317	0.00192857	64.9885	202.254	26.4479	52.323	54.551	236.571	50.2786	85.2444	AABR07029613.1
ENSRNOG00000027006	-1.55677	4.59928e-07	2.94692e-06	192.934	781.928	252.357	474.856	265.482	885.054	148.65	383.6	LOC100911361
ENSRNOG00000053201	-1.55601	5.84572e-06	3.02133e-05	133.023	232.05	117.914	315.913	106.678	539.938	75.418	184.003	Gpcpd1
ENSRNOG00000008713	-1.55497	5.53068e-11	6.64444e-10	132.008	359.362	119.016	365.274	92.1307	426.524	136.627	258.852	Slc41a2
ENSRNOG00000020274	-1.55395	1.53693e-08	1.27227e-07	52.8031	170.652	49.5899	129.327	49.7021	125.243	31.6974	114.352	Taf5
ENSRNOG00000013764	-1.55256	1.79566e-08	1.47061e-07	74.1275	215.798	37.4679	158.944	64.249	192.04	67.7669	147.618	Fam118a
ENSRNOG00000013243	-1.55214	0.00866382	0.0183749	8.12356	15.3496	3.30599	20.7318	12.1225	13.2201	8.74411	45.7409	Fndc11
ENSRNOG00000014647	-1.54916	7.82786e-09	6.86697e-08	406.178	1209.01	298.641	677.238	334.58	1190.51	250.3	696.509	Cbfb
ENSRNOG00000010248	-1.54889	0.0147786	0.0291535	27.417	38.8255	22.0399	7.89782	13.3347	75.1461	4.37206	74.8488	Serpini1
ENSRNOG00000007725	-1.54629	4.38108e-06	2.33354e-05	59.9112	149.885	61.7118	140.186	59.4	225.438	29.5114	97.7192	Mis12
ENSRNOG00000016316	-1.54536	1.28781e-09	1.28496e-08	1159.64	4613.92	1221.01	3133.46	1235.28	2005.29	1123.62	4082.38	Mcm2
ENSRNOG00000027016	-1.54507	3.34572e-10	3.65032e-09	109.668	321.439	113.506	213.241	81.2204	360.423	92.9062	264.05	Cobll1
ENSRNOG00000013085	-1.54329	0.00042906	0.00136321	16.2471	47.8547	12.122	36.5274	9.69796	30.6151	25.1393	70.6905	Nkain3
ENSRNOG00000027992	-1.54256	5.03786e-07	3.2075e-06	737.213	2136.31	395.617	1308.08	304.274	1381.85	610.995	1142.48	Dscam
ENSRNOG00000011944	-1.54074	2.24416e-13	3.54269e-12	202.073	455.071	176.32	504.473	151.531	619.259	158.487	424.143	Snx10
ENSRNOG00000050864	-1.54028	0.0216575	0.0404813	4.06178	31.6022	7.71398	21.719	3.63674	11.8285	8.74411	5.19783	Cpne1
ENSRNOG00000009585	-1.54023	1.648e-07	1.14155e-06	435.626	1361.6	315.171	823.348	300.637	1065.96	254.672	547.851	Tcf20
ENSRNOG00000025596	-1.53943	7.88007e-06	3.94335e-05	66.0039	151.69	45.1819	102.672	29.0939	178.82	38.2555	86.284	Ago4
ENSRNOG00000005191	-1.53913	1.75654e-05	8.06451e-05	261.985	497.509	185.136	436.354	134.559	858.613	125.697	263.01	Trim44
ENSRNOG00000025946	-1.53897	1.09015e-07	7.81643e-07	212.228	600.441	128.934	402.789	200.02	621.347	127.883	318.107	Igf2bp2
ENSRNOG00000056836	-1.53892	7.52009e-05	0.000294208	121.853	144.467	52.8959	265.564	54.551	282.494	48.0926	114.352	Cav1
ENSRNOG00000013152	-1.53874	9.36144e-07	5.70193e-06	80.2201	225.73	51.7939	136.237	35.1551	148.205	52.4647	129.946	Arhgap10
ENSRNOG00000011313	-1.53849	6.71686e-09	5.99291e-08	451.873	967.929	470.553	1258.71	407.314	2026.86	456.88	934.57	Sorcs1
ENSRNOG00000011448	-1.53835	3.40847e-05	0.000145643	135.054	374.712	111.302	251.743	121.225	528.806	77.604	136.183	Eri1
ENSRNOG00000014137	-1.53764	3.04023e-06	1.67674e-05	98.4981	386.449	125.628	372.185	111.527	131.506	97.2782	368.006	Fbln1
ENSRNOG00000000875	-1.53636	3.94937e-20	1.22038e-18	1651.11	4914.59	1347.74	3921.27	1428.03	4622.18	1552.08	3884.86	Fhl1
ENSRNOG00000001783	-1.53559	9.59667e-10	9.68634e-09	1009.35	2544.43	705.278	2137.35	865.543	3056.64	631.762	1571.82	Tra2b
ENSRNOG00000012951	-1.53517	8.69995e-05	0.000334856	57.8803	110.156	29.7539	91.8121	29.0939	163.512	28.4184	55.097	Kctd9
ENSRNOG00000004269	-1.53444	0.011449	0.0234084	4.06178	18.9613	5.50999	12.834	3.63674	32.7025	15.3022	17.6726	Myt1l
ENSRNOG00000009403	-1.53422	0.00301831	0.0073853	18.278	66.816	18.734	31.5913	15.7592	71.6671	10.9301	13.5144	Dcaf17
ENSRNOG00000022491	-1.53365	0.000141319	0.000515683	17.2626	70.4277	26.4479	44.4252	16.9714	62.6217	12.0232	32.2265	Wdr76
ENSRNOG00000019175	-1.53358	0.000137544	0.000503172	89.3591	260.041	81.5478	186.586	103.041	432.09	61.2088	89.4027	Ercc6l2
ENSRNOG00000012151	-1.5322	5.28901e-05	0.000215367	33.5097	98.4182	22.0399	59.2336	12.1225	56.3596	25.1393	56.1366	Itpripl1
ENSRNOG00000033531	-1.53208	0.000558448	0.00171269	27.417	63.2044	37.4679	44.4252	14.5469	118.981	15.3022	46.7805	Cacna2d1
ENSRNOG00000008193	-1.53139	4.84416e-09	4.44961e-08	118.807	256.429	113.506	364.287	112.739	413.999	89.6271	220.388	Cr1l
ENSRNOG00000032240	-1.53068	0.000262001	0.000884913	8.12356	30.6993	15.428	36.5274	21.8204	43.1394	10.9301	50.9387	Gbp5
ENSRNOG00000053366	-1.53064	0.00695487	0.0152044	12.1853	25.2817	2.20399	20.7318	13.3347	45.9226	9.83712	15.5935	AABR07002784.1
ENSRNOG00000002612	-1.5306	2.65285e-05	0.00011687	83.2665	180.584	72.7318	177.701	61.8245	315.196	46.9996	90.4422	Ddx52
ENSRNOG00000061304	-1.53029	1.89595e-05	8.62582e-05	31.4788	93.9036	16.53	56.272	18.1837	69.5797	38.2555	83.1653	Atp2b3
ENSRNOG00000019108	-1.52969	4.73942e-05	0.000195423	96.4672	294.352	74.9358	170.79	94.5551	356.944	54.6507	101.877	Rmi1
ENSRNOG00000060899	-1.52956	0.000870929	0.00251356	7.10811	29.7963	18.734	43.438	12.1225	27.1361	18.5812	63.4135	AABR07040840.1
ENSRNOG00000042561	-1.5295	3.48757e-14	6.05392e-13	284.324	872.22	276.601	771.024	230.327	675.619	219.696	600.869	Cks1b
ENSRNOG00000037295	-1.52924	1.49278e-06	8.74201e-06	87.3282	312.41	102.486	245.82	92.1307	130.114	88.5341	382.56	Poc1a
ENSRNOG00000005830	-1.52899	1.47384e-06	8.65043e-06	23.3552	84.8744	29.7539	99.71	42.4286	76.5377	40.4415	130.985	Fam19a4
ENSRNOG00000024461	-1.52809	0.00637296	0.0141229	5.07722	19.8642	5.50999	21.719	16.9714	20.1781	3.27904	25.9892	2024-03-11
ENSRNOG00000003256	-1.52749	1.22644e-05	5.84852e-05	828.603	2110.12	1011.63	2932.06	1500.76	4810.74	644.878	1634.2	Ccng1
ENSRNOG00000006441	-1.52638	0.00043471	0.00137815	32.4942	78.554	28.6519	53.3103	19.3959	117.59	17.4882	32.2265	Zbtb25
ENSRNOG00000029871	-1.52558	5.09999e-07	3.24547e-06	193.95	446.042	100.282	291.232	72.7347	313.109	124.604	368.006	Slc8a3
ENSRNOG00000015148	-1.52524	0.000806546	0.00235006	11.1699	27.9905	9.91798	18.7573	10.9102	32.7025	6.55808	31.187	Erc2
ENSRNOG00000042592	-1.52377	1.05811e-08	9.06925e-08	50.7722	169.749	53.9979	159.931	67.8857	121.764	60.1158	218.309	Rgs10
ENSRNOG00000017260	-1.52348	1.22557e-10	1.4139e-09	118.807	388.255	99.1798	256.679	115.163	276.927	81.976	271.327	Cdr2
ENSRNOG00000017469	-1.52313	0.000422728	0.00134669	125.915	167.04	156.484	309.002	73.947	549.68	54.6507	154.895	Anxa1
ENSRNOG00000005753	-1.52306	1.43851e-05	6.73935e-05	66.0039	268.167	72.7318	160.918	95.7674	317.283	62.3018	103.957	LOC108349244
ENSRNOG00000030351	-1.5212	1.44028e-05	6.74522e-05	110.683	274.487	79.3438	181.65	94.5551	322.85	39.3485	149.698	AABR07006627.1
ENSRNOG00000022141	-1.52056	2.72656e-05	0.000119634	141.147	399.993	96.9758	216.203	127.286	432.786	59.0227	167.37	Ctdspl2
ENSRNOG00000007706	-1.52052	0.000577864	0.00176561	19.2934	55.0781	16.53	32.5785	18.1837	80.7124	14.2092	25.9892	Prkaa2
ENSRNOG00000016067	-1.52043	4.32196e-06	2.30581e-05	626.529	2263.62	671.116	1056.33	704.315	2623.85	421.903	1007.34	Ckap5
ENSRNOG00000060972	-1.51966	2.62891e-06	1.46723e-05	92.4055	253.72	63.9158	186.586	84.8572	345.115	76.511	123.708	Heca
ENSRNOG00000007436	-1.51926	2.24998e-09	2.17849e-08	124.9	414.44	128.934	378.108	117.588	217.784	128.976	426.222	LOC100158225
ENSRNOG00000010286	-1.51759	3.68408e-05	0.000156143	58.8958	225.73	96.9758	170.79	87.2817	333.983	49.1856	103.957	Cast
ENSRNOG00000027756	-1.51706	0.000565003	0.00172943	59.9112	139.952	59.5079	110.569	21.8204	208.043	36.0695	48.8596	Usf3
ENSRNOG00000012477	-1.51559	4.06114e-05	0.000170302	171.61	278.099	126.73	264.577	87.2817	252.574	145.371	725.617	Eef1a2
ENSRNOG00000034102	-1.51554	5.14908e-05	0.000210061	42.6487	103.836	50.6919	120.442	30.3061	53.5764	32.7904	171.528	Plk5
ENSRNOG00000039924	-1.51515	6.94349e-05	0.000274195	40.6178	92.0978	27.5499	53.3103	25.4572	106.457	15.3022	59.2553	Triqk
ENSRNOG00000004402	-1.51375	3.2015e-05	0.000137609	77.1738	279.905	77.1398	159.931	78.796	288.756	53.5577	88.3631	Lpgat1
ENSRNOG00000004695	-1.5128	5.69921e-09	5.15889e-08	107.637	234.759	71.6298	229.037	77.5837	254.662	118.045	353.452	Celf5
ENSRNOG00000017416	-1.5128	1.67085e-07	1.15676e-06	84.2819	191.419	53.9979	174.739	69.098	256.749	55.7437	126.827	Ppic
ENSRNOG00000053439	-1.51167	0.000358711	0.00116926	16.2471	60.4956	25.3459	33.5657	23.0327	54.968	6.55808	53.0179	Gabpb1l
ENSRNOG00000014183	-1.51164	1.84488e-06	1.05811e-05	257.923	618.5	196.156	515.333	212.143	972.724	182.533	311.87	Gnaq
ENSRNOG00000055661	-1.51139	3.86935e-05	0.000163202	74.1275	189.613	65.0178	152.033	69.098	282.494	40.4415	83.1653	AABR07065420.1
ENSRNOG00000033625	-1.51137	0.0182913	0.0350617	8.12356	15.3496	3.30599	13.8212	1.21225	18.7865	7.6511	10.3957	AABR07027015.1
ENSRNOG00000009054	-1.51066	0.000329636	0.00108504	10.1544	31.6022	16.53	32.5785	7.27347	34.7898	10.9301	29.1078	Elmod1
ENSRNOG00000058094	-1.51038	7.55509e-05	0.000295401	39.6023	123.7	34.1619	76.0165	38.7919	160.729	31.6974	48.8596	AABR07028902.1
ENSRNOG00000011953	-1.50996	2.04267e-05	9.23548e-05	430.549	1674.92	466.145	798.667	535.812	1677.57	242.649	617.502	Supt16h
ENSRNOG00000005868	-1.50961	3.5203e-06	1.91451e-05	58.8958	145.37	53.9979	107.608	38.7919	205.956	41.5345	90.4422	Ttc21b
ENSRNOG00000001098	-1.50822	6.63858e-07	4.13795e-06	489.444	1401.33	362.557	824.335	408.527	1619.82	316.974	640.373	Pds5b
ENSRNOG00000025278	-1.50807	0.00330447	0.00799865	15.2317	32.5051	18.734	40.4763	6.06123	65.4049	14.2092	15.5935	Scai
ENSRNOG00000001249	-1.50794	0.0010668	0.00299744	18.278	78.554	17.632	59.2336	47.2776	102.282	14.2092	34.3057	Col6a1
ENSRNOG00000017237	-1.50761	0.00590049	0.0132132	10.1544	23.4759	6.61198	19.7445	13.3347	68.8839	17.4882	21.8309	Lama1
ENSRNOG00000008180	-1.50719	9.22307e-07	5.62289e-06	309.711	345.818	241.337	948.725	210.931	923.323	285.277	759.923	Lyn
ENSRNOG00000047513	-1.50589	9.21104e-06	4.52622e-05	224.413	704.277	210.481	442.278	164.865	834.956	183.626	242.219	AABR07047789.1
ENSRNOG00000054989	-1.50543	0.00579996	0.0130148	6.09267	24.3788	4.40799	15.7956	8.48572	37.573	15.3022	18.7122	Grhl1
ENSRNOG00000013526	-1.50484	4.69228e-05	0.000193846	90.3746	152.593	57.3039	348.491	112.739	391.734	175.975	345.136	Rassf4
ENSRNOG00000036841	-1.50303	3.50448e-07	2.29494e-06	342.205	1051	332.803	722.65	303.061	1292.09	271.067	473.003	Cbx5
ENSRNOG00000006549	-1.5029	0.00347608	0.00835678	7.10811	27.9905	7.71398	12.834	6.06123	19.4823	9.83712	27.0287	Fndc9
ENSRNOG00000020006	-1.50135	1.3389e-08	1.12266e-07	250.815	1016.69	304.151	647.621	247.298	468.271	279.812	932.491	Wdr90
ENSRNOG00000033411	-1.5009	1.57307e-05	7.30172e-05	76.1583	172.458	70.5278	153.02	53.3388	298.497	54.6507	95.6401	Usp12
ENSRNOG00000013005	-1.50042	6.53808e-13	9.7334e-12	310.726	1092.53	359.251	819.399	318.821	695.101	265.602	942.886	Rpa2
ENSRNOG00000012622	-1.50035	1.99106e-09	1.94217e-08	10127	25365.7	10540.6	34785.9	11528.5	21514.7	12834.2	45731.5	Mmp15
ENSRNOG00000005726	-1.50025	0.00017346	0.000617118	43.6641	106.544	34.1619	73.0548	24.2449	173.949	41.5345	51.9783	Pclo
ENSRNOG00000016728	-1.50005	0.000145748	0.000530365	28.4324	183.293	36.3659	69.1059	29.0939	72.3629	45.9066	70.6905	Tiam2
ENSRNOG00000014975	-1.49984	0.00834871	0.0177982	18.278	34.3109	12.122	26.6551	9.69796	57.0554	5.46507	10.3957	Zfp483
ENSRNOG00000007493	-1.49807	3.33529e-09	3.13863e-08	183.795	603.15	159.79	382.057	158.804	411.912	113.673	343.057	Xrcc2
ENSRNOG00000014786	-1.49641	9.07968e-10	9.22148e-09	227.46	808.113	227.011	537.052	204.869	413.303	222.975	732.894	Ccne1
ENSRNOG00000016260	-1.49529	0.000390112	0.00125843	27.417	48.7576	17.632	47.3869	15.7592	71.6671	9.83712	31.187	Polr3g
ENSRNOG00000029185	-1.49448	6.63251e-05	0.000263747	92.4055	259.138	101.384	205.343	116.376	523.239	87.4411	129.946	Rasa1
ENSRNOG00000011562	-1.49381	3.73879e-06	2.02108e-05	108.653	429.79	153.178	272.475	100.616	458.53	110.394	169.449	Slitrk2
ENSRNOG00000020155	-1.49378	7.2916e-05	0.000286212	79.2047	221.215	68.3238	117.48	63.0368	258.141	34.9764	93.5609	Mapk8
ENSRNOG00000019986	-1.49373	3.80989e-05	0.000161006	85.2973	190.516	44.0799	168.816	71.5225	248.4	44.8136	83.1653	Pot1
ENSRNOG00000058515	-1.49296	0.00511879	0.0116951	20.3089	30.6993	4.40799	32.5785	4.84898	38.9646	13.1162	18.7122	AABR07054460.4
ENSRNOG00000056130	-1.49235	0.000163038	0.000583855	17.2626	45.146	26.4479	60.2209	10.9102	77.2335	24.0463	38.4639	AABR07028970.2
ENSRNOG00000058654	-1.4893	3.30894e-06	1.80892e-05	123.884	438.819	91.4658	222.126	63.0368	199.694	109.301	229.744	AC119762.3
ENSRNOG00000014891	-1.48778	0.000186109	0.000656935	41.6332	111.059	35.2639	74.042	41.2163	206.652	42.6275	57.1761	Ptar1
ENSRNOG00000017117	-1.48605	0.0023461	0.00595107	14.2162	34.3109	13.224	31.5913	3.63674	18.0907	9.83712	32.2265	Ybx2
ENSRNOG00000000303	-1.48564	1.14272e-05	5.48936e-05	78.1892	336.789	117.914	217.19	98.1919	278.319	51.3716	134.104	Cep57l1
ENSRNOG00000004917	-1.48317	0.000460461	0.00144645	66.0039	193.225	39.6719	77.991	44.8531	188.561	33.8834	55.097	Rasal2
ENSRNOG00000012802	-1.48316	9.48626e-09	8.21703e-08	311.741	796.375	322.885	803.603	277.604	1192.6	272.16	516.664	Tenm3
ENSRNOG00000051941	-1.48167	1.63355e-05	7.55827e-05	25.3861	55.981	22.0399	68.1187	27.8816	66.1007	12.0232	53.0179	Fam78b
ENSRNOG00000005788	-1.48119	1.35294e-11	1.75789e-10	687.456	1844.66	775.806	1992.22	785.535	2646.12	606.623	1485.54	Cdk5rap2
ENSRNOG00000047817	-1.48117	7.07502e-06	3.58163e-05	38.5869	120.088	46.2839	78.9782	24.2449	109.24	26.2323	69.6509	Enox1
ENSRNOG00000025174	-1.4811	2.85969e-06	1.58722e-05	694.564	1903.35	686.544	1482.82	486.11	2502.09	523.554	784.872	Kat6a
ENSRNOG00000000693	-1.48073	1.55605e-05	7.22782e-05	539.201	921.881	357.047	1164.93	458.229	706.93	500.6	2385.8	Svop
ENSRNOG00000003929	-1.47965	7.81413e-05	0.000304891	44.6796	235.662	50.6919	121.429	36.3674	133.593	69.9529	71.7301	Pcdh19
ENSRNOG00000008618	-1.47962	8.89269e-06	4.38462e-05	196.996	494.8	176.32	351.453	136.984	569.858	83.069	238.061	Tex10
ENSRNOG00000006749	-1.47891	2.18226e-05	9.79879e-05	83.2665	169.749	50.6919	123.403	46.0653	238.658	44.8136	94.6005	Tmtc3
ENSRNOG00000004956	-1.47886	7.17183e-05	0.000282188	22.3398	54.1752	46.2839	139.199	32.7306	125.939	46.9996	93.5609	Jade2
ENSRNOG00000046049	-1.47839	2.92766e-09	2.79121e-08	114.745	248.303	71.6298	218.177	87.2817	327.025	88.5341	215.19	AABR07064304.1
ENSRNOG00000029574	-1.47715	4.41779e-07	2.84318e-06	130.992	228.439	66.1198	340.593	81.2204	272.752	87.4411	177.766	Rps4x
ENSRNOG00000018411	-1.47654	5.7612e-11	6.89603e-10	221.367	668.16	185.136	459.061	209.718	471.75	142.092	511.466	Pold3
ENSRNOG00000008598	-1.47504	0.000100108	0.000379719	181.765	465.003	184.034	354.415	141.833	752.157	118.045	166.331	Btbd7
ENSRNOG00000009884	-1.47478	1.64103e-05	7.58751e-05	550.371	1529.55	666.708	3190.72	914.033	949.067	841.621	2593.72	Lgals1
ENSRNOG00000058050	-1.47428	1.2856e-08	1.08134e-07	406.178	1256.86	463.941	800.641	441.257	1470.22	279.812	890.908	Mtfr2
ENSRNOG00000003479	-1.4735	6.30656e-07	3.95552e-06	28.4324	77.6511	27.5499	80.9526	25.4572	68.1881	36.0695	100.838	Rnf150
ENSRNOG00000003442	-1.47232	6.20819e-10	6.47107e-09	267.062	756.646	177.422	800.641	252.147	528.806	321.346	740.171	Adora1
ENSRNOG00000016538	-1.4721	2.88331e-06	1.59874e-05	69.0502	203.157	52.8959	101.684	56.9755	218.48	52.4647	117.471	Itga8
ENSRNOG00000021264	-1.47144	5.29977e-13	8.02703e-12	1063.17	3898.81	1115.22	2568.77	1088.6	2722.65	923.597	2429.47	Pcna
ENSRNOG00000003472	-1.46852	0.00872628	0.0184864	15.2317	37.0197	26.4479	36.5274	6.06123	82.7998	14.2092	14.5539	Atp11c
ENSRNOG00000016134	-1.46822	1.69282e-07	1.1695e-06	362.514	1069.96	301.947	580.49	248.51	940.717	218.603	539.535	Msh6
ENSRNOG00000020087	-1.46816	0.00877531	0.0185714	20.3089	63.2044	22.0399	83.9143	37.5796	81.4082	7.6511	12.4748	Zfp90
ENSRNOG00000025892	-1.468	4.66827e-07	2.98527e-06	1474.43	4004.45	1063.43	2913.31	1192.85	4096.85	865.667	1699.69	Set
ENSRNOG00000057759	-1.46766	7.64952e-06	3.8368e-05	64.9885	191.419	56.2019	111.557	54.551	182.299	33.8834	93.5609	AABR07027854.1
ENSRNOG00000002180	-1.46755	3.08936e-08	2.43424e-07	285.34	610.373	253.459	795.705	225.478	933.76	231.719	413.747	Tbc1d1
ENSRNOG00000004713	-1.46707	0.00264213	0.00658441	19.2934	35.2139	9.91798	93.7866	53.3388	111.328	30.6044	70.6905	Kcnj16
ENSRNOG00000027888	-1.46699	6.95578e-12	9.38276e-11	180.749	508.344	181.83	431.418	161.229	367.381	161.766	590.473	Cmss1
ENSRNOG00000020093	-1.46649	0.000209605	0.000728076	23.3552	39.7284	8.81598	52.323	12.1225	50.0974	21.8603	41.5826	LOC100360573
ENSRNOG00000032997	-1.4663	0.00452357	0.010478	29.4479	39.7284	30.8559	112.544	37.5796	168.383	27.3253	23.91	AY172581.20
ENSRNOG00000008156	-1.46579	5.64786e-05	0.000228838	95.4518	286.225	96.9758	213.241	111.527	434.873	75.418	111.234	Tgs1
ENSRNOG00000062272	-1.46575	0.00151446	0.00408591	13.2008	27.0876	6.61198	22.7062	7.27347	22.9613	8.74411	27.0287	LOC100361933
ENSRNOG00000017704	-1.46524	0.00127527	0.00351074	24.3707	27.9905	8.81598	86.876	18.1837	59.1427	28.4184	46.7805	Sema3f
ENSRNOG00000016408	-1.46465	6.01241e-12	8.16078e-11	320.88	777.414	338.313	998.087	281.241	1131.37	377.09	728.736	Kirrel1
ENSRNOG00000015969	-1.46462	0.000158046	0.000570038	77.1738	203.157	125.628	279.385	99.4041	401.475	56.8367	104.996	Rpf1
ENSRNOG00000000618	-1.46462	1.01736e-05	4.94349e-05	68.0348	159.817	76.0378	136.237	60.6123	303.367	55.7437	117.471	Mdga2
ENSRNOG00000001049	-1.46418	1.88421e-09	1.8407e-08	6675.53	11998.9	5134.21	18601.3	5673.31	20646.4	5084.7	11018.4	Tpt1
ENSRNOG00000046745	-1.46286	0.0259413	0.0473045	4.06178	16.2525	9.91798	18.7573	2.42449	16.0033	4.37206	6.2374	LOC691918
ENSRNOG00000019174	-1.46218	2.4435e-07	1.64042e-06	363.529	1342.64	441.901	1047.45	409.739	551.767	361.788	1404.45	Chtf18
ENSRNOG00000001515	-1.46127	9.71576e-05	0.0003696	111.699	215.798	83.7518	171.778	82.4327	452.964	73.2319	124.748	Map3k20
ENSRNOG00000004109	-1.46085	1.73563e-07	1.19591e-06	52.8031	158.011	58.4059	125.378	46.0653	207.347	63.3948	115.392	Zfpm2
ENSRNOG00000060179	-1.45942	0.00258269	0.00646217	6.09267	26.1847	6.61198	23.6935	10.9102	38.2688	19.6742	30.1474	Gpc3
ENSRNOG00000016411	-1.45928	6.46014e-13	9.62834e-12	2365.99	4661.77	1594.59	6227.43	1603.8	4836.48	2100.77	5354.8	Rps12
ENSRNOG00000001052	-1.45907	0.000104742	0.000395462	68.0348	158.011	29.7539	121.429	36.3674	180.211	56.8367	65.4927	Slc25a30
ENSRNOG00000009837	-1.4589	5.73899e-13	8.65199e-12	288.386	1121.43	347.129	764.114	303.061	869.05	331.183	734.973	LOC679811
ENSRNOG00000003336	-1.45829	1.69105e-08	1.3928e-07	53.8186	216.701	63.9158	230.024	77.5837	150.292	85.2551	173.608	Mybph
ENSRNOG00000016012	-1.45769	1.14977e-08	9.77156e-08	148.255	347.624	192.85	594.311	240.025	615.085	213.138	622.7	Spats2l
ENSRNOG00000010794	-1.45649	1.20622e-12	1.76557e-11	169.579	383.741	167.504	559.758	153.955	507.236	192.37	425.182	Dennd3
ENSRNOG00000024671	-1.45624	0.000346254	0.00113402	45.695	98.4182	63.9158	110.569	54.551	318.675	63.3948	94.6005	Dmxl1
ENSRNOG00000012899	-1.45619	0.000183063	0.000647757	100.529	388.255	111.302	228.049	161.229	455.747	65.5808	128.906	Rbbp8
ENSRNOG00000037765	-1.45615	2.25376e-07	1.524e-06	186.842	481.256	138.852	356.389	201.233	662.399	135.534	314.989	Lims1
ENSRNOG00000027360	-1.45437	8.6634e-10	8.8161e-09	714.873	1983.71	512.429	1641.76	674.008	1863.34	504.972	1104.02	Srsf7
ENSRNOG00000005275	-1.45137	4.96256e-08	3.78446e-07	278.232	838.812	221.501	531.128	169.714	428.611	252.486	725.617	Shmt1
ENSRNOG00000032048	-1.45128	2.7267e-06	1.51792e-05	480.305	1534.06	397.821	850.99	312.759	1450.74	422.996	576.959	Zfp462
ENSRNOG00000026408	-1.44949	1.51398e-05	7.05246e-05	89.3591	128.215	36.3659	163.88	41.2163	192.04	50.2786	110.194	Rnf169
ENSRNOG00000027697	-1.44834	1.25528e-10	1.44434e-09	104.591	260.944	82.6498	254.705	81.2204	236.571	120.232	310.83	Nmnat2
ENSRNOG00000011310	-1.44735	8.33582e-07	5.11058e-06	114.745	453.265	123.424	270.5	70.3102	258.141	139.906	242.219	Pde10a
ENSRNOG00000061862	-1.44726	0.00127595	0.00351115	10.1544	65.0102	19.836	25.6679	25.4572	78.6251	21.8603	39.5035	Zbtb10
ENSRNOG00000016273	-1.44659	6.90637e-06	3.50366e-05	174.656	522.79	142.158	395.878	138.196	408.433	98.3712	180.884	Fam136a
ENSRNOG00000005690	-1.44654	0.00290205	0.00713692	11.1699	37.9226	11.02	21.719	13.3347	20.1781	16.3952	62.374	Lmcd1
ENSRNOG00000011063	-1.44513	0.0018456	0.00484772	15.2317	61.3985	15.428	36.5274	21.8204	55.6638	10.9301	17.6726	Dennd1b
ENSRNOG00000033844	-1.44452	1.74187e-07	1.19958e-06	91.39	250.109	61.7118	176.714	90.9184	158.642	77.604	291.078	LOC100912195
ENSRNOG00000007241	-1.44443	8.25564e-09	7.2132e-08	196.996	600.441	207.175	431.418	200.02	729.891	179.254	368.006	Fnbp4
ENSRNOG00000004606	-1.44421	9.61289e-12	1.27048e-10	264.016	598.636	177.422	484.729	223.053	656.137	179.254	556.168	Meis1
ENSRNOG00000030476	-1.44262	0.00790783	0.0170005	5.07722	12.6409	8.81598	19.7445	7.27347	18.0907	4.37206	18.7122	LOC100364457
ENSRNOG00000051341	-1.44241	0.000762402	0.00224461	37.5715	85.7773	13.224	48.3741	24.2449	105.065	27.3253	38.4639	AABR07038849.1
ENSRNOG00000004841	-1.44217	0.0001202	0.000447618	110.683	278.099	69.4258	126.365	46.0653	281.102	68.8599	116.431	Akap6
ENSRNOG00000002469	-1.44191	0.000274957	0.000923187	23.3552	42.4372	15.428	64.1698	8.48572	48.01	24.0463	40.5431	Trim7
ENSRNOG00000053923	-1.44122	7.60767e-06	3.8202e-05	562.556	1320.97	359.251	909.236	385.494	1424.99	251.393	576.959	Thap12
ENSRNOG00000003496	-1.44097	3.14929e-09	2.97001e-08	158.409	504.732	167.504	372.185	104.253	404.954	153.022	302.514	Tbc1d9
ENSRNOG00000011922	-1.43832	1.67432e-09	1.64673e-08	777.831	1853.69	664.504	1572.65	551.572	2310.05	568.367	1206.94	Stt3b
ENSRNOG00000009746	-1.43793	0.000708758	0.00210741	26.4016	58.6898	23.1419	56.272	37.5796	116.894	14.2092	40.5431	Akap17b
ENSRNOG00000015654	-1.43791	1.88864e-07	1.29181e-06	56.8649	113.768	57.3039	204.356	75.1592	197.606	76.511	203.755	Ghr
ENSRNOG00000004753	-1.43786	0.0231978	0.0430035	10.1544	12.6409	5.50999	11.8467	4.84898	46.6184	10.9301	13.5144	Napb
ENSRNOG00000000957	-1.43709	3.29305e-10	3.59895e-09	3067.66	5796.74	1952.74	8682.66	2551.78	7464.51	2440.7	5168.72	Rpl21
ENSRNOG00000017707	-1.43561	1.4399e-06	8.49319e-06	580.834	1405.85	598.385	1110.63	429.135	2000.42	356.323	796.308	Abi2
ENSRNOG00000014482	-1.43519	0.000164424	0.000588335	71.0811	277.196	95.8738	148.084	87.2817	343.028	64.4878	91.4818	Slf2
ENSRNOG00000019207	-1.43504	1.30691e-08	1.09856e-07	408.209	1090.73	267.785	902.326	320.033	693.014	454.694	1239.16	Shank1
ENSRNOG00000027151	-1.43424	0.000666669	0.00199909	281.278	409.925	185.136	509.409	208.506	1228.78	197.835	208.953	Lrrc58
ENSRNOG00000013306	-1.43413	0.000291088	0.000972353	86.3128	178.778	46.2839	115.506	52.1266	183.69	22.9533	83.1653	Pcdh20
ENSRNOG00000016070	-1.43381	6.08132e-05	0.000244206	18.278	46.9518	12.122	40.4763	15.7592	43.8352	21.8603	53.0179	Trpc3
ENSRNOG00000061450	-1.4338	8.09414e-08	5.93706e-07	211.212	656.422	131.138	408.712	139.408	381.297	215.324	438.697	Homer2
ENSRNOG00000052758	-1.43268	4.3307e-05	0.000180333	144.193	247.4	125.628	306.04	183.049	681.881	101.65	258.852	Fam49a
ENSRNOG00000002075	-1.43116	2.02703e-05	9.18062e-05	92.4055	232.953	63.9158	145.122	78.796	286.668	53.5577	112.273	Cnot6l
ENSRNOG00000011417	-1.4311	0.00019966	0.000699293	94.4363	331.371	96.9758	220.152	141.833	413.303	65.5808	108.115	Pde3b
ENSRNOG00000053932	-1.43103	1.13518e-05	5.45913e-05	515.846	1264.99	382.393	745.357	326.094	1482.05	275.439	550.97	Ddx6
ENSRNOG00000018999	-1.43098	0.0082144	0.0175557	16.2471	35.2139	6.61198	18.7573	8.48572	63.3175	19.6742	19.7518	Cdc14b
ENSRNOG00000027191	-1.43057	7.10317e-05	0.000279571	316.819	765.676	265.581	565.681	208.506	1156.41	234.998	276.525	Birc6
ENSRNOG00000015794	-1.43051	2.63982e-08	2.10782e-07	239.645	1055.51	386.801	848.028	418.225	663.095	238.277	889.869	Fam83d
ENSRNOG00000010047	-1.42985	2.11642e-09	2.05831e-08	106.622	195.031	99.1798	271.487	115.163	319.371	92.9062	328.503	Ddit4l2
ENSRNOG00000018063	-1.42895	8.99333e-09	7.83679e-08	96.4672	351.236	94.7718	206.33	96.9796	218.48	83.069	223.507	Rad1
ENSRNOG00000009696	-1.42816	0.000820583	0.00238617	64.9885	121.894	51.7939	81.9399	43.6408	282.494	45.9066	67.5718	Mdm4
ENSRNOG00000058932	-1.42715	3.17081e-06	1.74068e-05	33.5097	82.1657	23.1419	77.0037	25.4572	96.02	36.0695	62.374	Zfp202
ENSRNOG00000014846	-1.42674	4.29863e-12	5.9207e-11	606.22	1403.14	446.309	1200.47	512.78	1672.7	443.764	1123.77	Anp32a
ENSRNOG00000002862	-1.42661	0.00269517	0.00670253	30.4633	43.3401	16.53	32.5785	7.27347	69.5797	12.0232	33.2661	Clcn5
ENSRNOG00000013862	-1.42614	0.0184713	0.0353704	6.09267	17.1555	4.40799	15.7956	6.06123	6.95797	6.55808	22.8705	Dusp2
ENSRNOG00000018748	-1.42457	0.00263126	0.00656235	16.2471	18.0584	18.734	83.9143	32.7306	64.7091	16.3952	58.2157	Slc16a11
ENSRNOG00000001527	-1.42446	0.0168123	0.0325995	7.10811	13.5438	6.61198	8.88505	4.84898	32.7025	8.74411	17.6726	Cd80
ENSRNOG00000011841	-1.42437	3.18476e-06	1.74614e-05	1406.39	4291.58	1374.19	2148.21	1249.83	5000	992.457	2039.63	Map2
ENSRNOG00000004332	-1.42333	7.08036e-09	6.29146e-08	285.34	1112.4	327.293	651.57	357.612	1107.01	344.299	651.808	Egfr
ENSRNOG00000006992	-1.42179	1.73509e-07	1.19591e-06	6091.65	10535.3	3530.8	14257.5	3779.78	11697	3036.39	7553.49	Rpl7
ENSRNOG00000012602	-1.42129	2.38829e-06	1.34442e-05	346.267	757.549	228.113	594.311	212.143	851.655	175.975	374.244	Recql
ENSRNOG00000018184	-1.42063	7.88478e-10	8.07696e-09	3062.58	7642.31	2574.27	6536.43	2505.71	5505.84	3159.9	10575.5	Tpm1
ENSRNOG00000006632	-1.42004	0.000124616	0.000462218	55.8495	196.836	83.7518	141.173	77.5837	330.504	67.7669	91.4818	Rps6ka3
ENSRNOG00000016196	-1.41999	1.80267e-12	2.59502e-11	621.452	1732.7	459.533	1211.33	455.804	1290.01	573.832	1415.89	Dlgap1
ENSRNOG00000043410	-1.41961	0.000265055	0.000893612	16.2471	41.5343	9.91798	31.5913	15.7592	34.7898	12.0232	36.3848	LOC654482
ENSRNOG00000003924	-1.41913	6.09475e-05	0.000244519	21.3243	78.554	29.7539	60.2209	32.7306	91.1494	19.6742	44.7013	Pi4k2b
ENSRNOG00000056298	-1.41867	0.00260367	0.00650718	6.09267	18.0584	11.02	24.6807	9.69796	22.9613	9.83712	32.2265	AABR07044959.1
ENSRNOG00000009412	-1.41819	4.99597e-09	4.56659e-08	55.8495	161.623	77.1398	166.841	65.4613	212.914	60.1158	147.618	Lrch1
ENSRNOG00000057054	-1.41769	6.98689e-05	0.000275742	33.5097	100.224	23.1419	61.2081	27.8816	70.9713	19.6742	45.7409	LOC103690118
ENSRNOG00000000327	-1.41719	3.25032e-05	0.000139386	124.9	303.381	102.486	256.679	103.041	349.29	57.9297	126.827	Hace1
ENSRNOG00000013994	-1.41684	0.0039541	0.00934612	15.2317	31.6022	15.428	20.7318	4.84898	45.9226	9.83712	22.8705	Enpp1
ENSRNOG00000021478	-1.41631	0.00044341	0.00140199	21.3243	74.9423	13.224	35.5402	19.3959	33.3983	20.7673	56.1366	Tpd52l1
ENSRNOG00000006674	-1.41587	0.00142845	0.00388418	33.5097	62.3014	22.0399	44.4252	6.06123	42.4436	14.2092	55.097	Rflnb
ENSRNOG00000007325	-1.41382	3.94341e-07	2.56567e-06	161.456	492.994	125.628	306.04	145.469	409.129	107.115	228.705	Usp28
ENSRNOG00000012644	-1.41374	1.12877e-05	5.43631e-05	100.529	285.323	84.8538	202.382	84.8572	354.856	91.8132	120.59	Nup58
ENSRNOG00000001456	-1.41352	1.54662e-06	9.02093e-06	384.854	1125.04	326.191	717.714	318.821	1150.15	267.788	462.607	Nup153
ENSRNOG00000007440	-1.41317	3.003e-05	0.00013027	28.4324	70.4277	29.7539	59.2336	23.0327	107.153	28.4184	54.0574	Dzank1
ENSRNOG00000013121	-1.4115	0.000410576	0.00131374	54.834	171.555	77.1398	109.582	71.5225	262.315	31.6974	80.0466	Mier3
ENSRNOG00000002012	-1.41132	3.40176e-08	2.66094e-07	82.251	272.682	71.6298	181.65	75.1592	180.211	67.7669	154.895	Donson
ENSRNOG00000016265	-1.41091	4.22089e-07	2.73261e-06	193.95	316.022	133.342	505.46	95.7674	451.572	172.696	312.909	Acsl5
ENSRNOG00000011151	-1.40941	0.000496537	0.00154346	80.2201	133.632	27.5499	113.531	18.1837	148.901	60.1158	99.7983	Tenm4
ENSRNOG00000003882	-1.40849	0.000585835	0.00178579	109.668	321.439	132.24	200.407	58.1878	432.786	96.1852	96.6796	Cep350
ENSRNOG00000054515	-1.40769	0.000780631	0.00228781	84.2819	148.079	66.1198	144.135	37.5796	273.448	48.0926	60.2948	Fgd6
ENSRNOG00000019142	-1.40586	9.57341e-05	0.000364716	106.622	131.826	127.832	436.354	118.8	473.838	127.883	231.823	Fas
ENSRNOG00000058484	-1.40537	3.76919e-13	5.80295e-12	403.132	1073.57	365.863	1006.97	432.772	1317.84	403.322	850.365	Anp32a
ENSRNOG00000004207	-1.40469	0.010822	0.0222939	10.1544	18.0584	8.81598	16.7829	9.69796	43.8352	6.55808	13.5144	Eml5
ENSRNOG00000043288	-1.40445	0.000614626	0.00186053	25.3861	32.5051	13.224	54.2975	15.7592	61.9259	31.6974	80.0466	Smim13
ENSRNOG00000001309	-1.40426	2.52223e-06	1.41251e-05	147.239	365.682	109.098	304.066	72.7347	176.732	92.9062	273.406	Camkk2
ENSRNOG00000020723	-1.40371	8.67056e-06	4.29432e-05	164.502	358.459	164.198	360.338	144.257	633.871	119.139	212.071	Pten
ENSRNOG00000058007	-1.40354	3.74113e-16	7.95128e-15	225.429	731.365	285.417	696.982	292.151	757.027	277.626	670.52	Nde1
ENSRNOG00000032552	-1.40347	0.0020314	0.00526312	32.4942	51.4664	34.1619	52.323	24.2449	133.593	14.2092	39.5035	Zfp799
ENSRNOG00000002054	-1.40288	0.000265431	0.000894648	69.0502	134.535	62.8138	151.046	46.0653	239.354	43.7206	60.2948	Glmn
ENSRNOG00000028362	-1.40237	6.31806e-06	3.23729e-05	55.8495	143.564	41.8759	110.569	41.2163	197.606	80.883	128.906	Unc80
ENSRNOG00000000245	-1.40207	8.13067e-07	5.00358e-06	53.8186	117.38	50.6919	158.944	50.9143	163.512	44.8136	88.3631	Slc16a6
ENSRNOG00000025060	-1.40015	0.000281758	0.000943839	28.4324	74.9423	9.91798	50.3486	21.8204	43.8352	22.9533	50.9387	Nanos1
ENSRNOG00000005957	-1.39948	0.000676018	0.00202341	51.7877	138.147	55.0999	78.9782	37.5796	195.519	31.6974	50.9387	Slc4a7
ENSRNOG00000055365	-1.39906	1.02943e-08	8.84075e-08	366.576	642.879	218.195	654.532	210.931	905.928	269.974	608.146	Edem1
ENSRNOG00000008806	-1.39893	0.000106735	0.000401824	26.4016	70.4277	18.734	76.0165	38.7919	100.195	27.3253	44.7013	Clip4
ENSRNOG00000055527	-1.39881	0.0114611	0.0234295	7.10811	27.9905	11.02	12.834	2.42449	22.2655	14.2092	29.1078	Arap3
ENSRNOG00000002270	-1.39862	4.11511e-07	2.67339e-06	1121.05	3118.68	941.106	2161.04	1008.59	3199.97	697.343	1453.31	Hnrnpdl
ENSRNOG00000026787	-1.39837	1.27152e-07	9.0228e-07	288.386	490.285	144.362	666.378	183.049	583.774	294.021	660.124	Disp2
ENSRNOG00000052761	-1.39759	0.000431943	0.0013717	18.278	37.0197	11.02	27.6424	15.7592	45.2268	17.4882	55.097	AC095390.2
ENSRNOG00000020470	-1.39653	1.84587e-05	8.43024e-05	29.4479	72.2335	36.3659	68.1187	35.1551	132.897	32.7904	76.9279	Slc25a24
ENSRNOG00000057851	-1.39647	1.14976e-06	6.8749e-06	114.745	418.052	117.914	286.296	118.8	168.383	116.952	361.769	LOC680254
ENSRNOG00000018011	-1.39627	0.000433194	0.00137501	70.0657	197.739	59.5079	94.7738	66.6735	266.49	44.8136	73.8092	Fam208b
ENSRNOG00000014576	-1.39588	1.40845e-06	8.32356e-06	240.66	635.655	175.218	389.955	128.498	554.55	171.603	304.593	Dock3
ENSRNOG00000005872	-1.39553	0.000704314	0.00209801	16.2471	50.5635	9.91798	33.5657	12.1225	32.0067	16.3952	28.0683	Tcf7
ENSRNOG00000054695	-1.39552	3.98384e-05	0.00016749	235.583	423.469	124.526	409.699	190.323	683.273	116.952	238.061	Calcrl
ENSRNOG00000005157	-1.39461	3.57854e-06	1.94168e-05	706.749	1745.34	730.624	1743.44	821.902	2769.27	494.042	978.232	Rbbp7
ENSRNOG00000002227	-1.3941	1.51784e-06	8.86886e-06	207.151	461.392	104.69	357.376	88.4939	338.157	174.882	357.611	Kit
ENSRNOG00000000257	-1.39378	2.01268e-12	2.87516e-11	1072.31	2988.66	1539.49	3825.51	1561.37	3848.45	1482.13	4195.69	Smpd3
ENSRNOG00000006995	-1.39284	9.83881e-17	2.20411e-15	500.614	1326.39	535.571	1295.24	433.984	1333.84	452.508	1093.62	Ano6
ENSRNOG00000019065	-1.39271	0.00168877	0.00449296	9.139	28.8934	15.428	22.7062	13.3347	27.8319	10.9301	48.8596	Zfp385b
ENSRNOG00000005074	-1.39239	1.06533e-08	9.12425e-08	104.591	325.051	88.1598	211.267	111.527	266.49	80.883	206.874	Arl6ip6
ENSRNOG00000028662	-1.39218	0.00812621	0.0173928	5.07722	20.7671	9.91798	20.7318	7.27347	14.6117	5.46507	16.6331	AABR07049821.2
ENSRNOG00000008761	-1.39213	1.00553e-08	8.64122e-08	156.378	594.121	178.524	380.082	167.29	388.951	233.905	569.682	Ncs1
ENSRNOG00000013390	-1.39208	0.0032236	0.00782609	14.2162	45.146	20.9379	27.6424	21.8204	78.6251	10.9301	24.9496	Kbtbd8
ENSRNOG00000011491	-1.39186	2.32635e-05	0.00010378	250.815	769.287	219.297	451.163	258.208	894.099	187.998	287.96	Dnajc13
ENSRNOG00000000599	-1.39158	1.21398e-05	5.80178e-05	74.1275	186.001	99.1798	169.803	65.4613	323.546	69.9529	128.906	Lama4
ENSRNOG00000054371	-1.39047	0.0256977	0.0469455	21.3243	13.5438	3.30599	29.6168	2.42449	34.0941	13.1162	29.1078	Prkcg
ENSRNOG00000014434	-1.38958	9.26742e-05	0.000354921	162.471	491.188	170.81	237.922	138.196	571.945	99.4643	193.359	Chd1
ENSRNOG00000027747	-1.38874	3.26963e-12	4.56595e-11	123.884	286.225	113.506	285.309	111.527	354.161	108.208	270.287	Ninl
ENSRNOG00000008816	-1.38831	2.78045e-05	0.000121794	76.1583	202.254	29.7539	146.11	80.0082	190.648	64.4878	115.392	Gpnmb
ENSRNOG00000014917	-1.38821	5.65908e-05	0.00022908	75.1429	217.604	77.1398	200.407	126.074	393.821	83.069	130.985	Nck1
ENSRNOG00000013855	-1.38747	0.000126407	0.000468329	35.5406	120.991	28.6519	92.7994	55.7633	128.722	31.6974	51.9783	Zmym1
ENSRNOG00000055300	-1.38729	3.22217e-10	3.53627e-09	1188.07	3965.62	1579.16	3520.45	1237.7	2349.01	1064.6	3427.45	Ncapd2
ENSRNOG00000006261	-1.38633	7.49008e-05	0.000293386	48.7413	134.535	63.9158	96.7483	48.4898	186.474	29.5114	79.007	Papolg
ENSRNOG00000005724	-1.38624	0.0199994	0.037831	13.2008	12.6409	6.61198	26.6551	7.27347	38.9646	6.55808	9.35609	LOC100910771
ENSRNOG00000009116	-1.38539	0.00279283	0.00691124	19.2934	46.9518	17.632	39.4891	23.0327	53.5764	4.37206	27.0287	Itgb3bp
ENSRNOG00000002609	-1.38515	0.000785158	0.00229645	28.4324	62.3014	14.326	42.4508	21.8204	78.6251	17.4882	30.1474	Ero1b
ENSRNOG00000005472	-1.38417	0.000172053	0.000613114	78.1892	148.982	53.9979	106.621	26.6694	191.344	44.8136	85.2444	Sp4
ENSRNOG00000027728	-1.384	0.000100485	0.000380817	166.533	447.848	153.178	315.913	129.71	464.792	79.79	151.777	Ibtk
ENSRNOG00000010137	-1.38399	2.99945e-06	1.65635e-05	130.992	320.536	100.282	246.807	111.527	438.352	109.301	172.568	Xpo4
ENSRNOG00000007859	-1.38329	0.000218968	0.000757779	67.0193	225.73	65.0178	129.327	83.6449	230.309	39.3485	77.9675	Cep83
ENSRNOG00000038449	-1.38298	0.000989938	0.00280561	30.4633	53.2722	18.734	49.3614	40.0041	125.243	19.6742	54.0574	Tigd2
ENSRNOG00000023679	-1.38157	8.7473e-06	4.32109e-05	33.5097	72.2335	18.734	64.1698	21.8204	68.8839	29.5114	65.4927	Prdm5
ENSRNOG00000039576	-1.38073	5.95794e-11	7.11198e-10	314.788	962.512	285.417	681.187	265.482	609.518	330.09	862.84	Suv39h1l1
ENSRNOG00000011829	-1.37966	0.000727056	0.00215398	46.7105	136.341	50.6919	91.8121	67.8857	217.089	29.5114	59.2553	Rpgrip1l
ENSRNOG00000010119	-1.37887	5.11158e-09	4.66574e-08	478.274	967.929	319.579	847.041	249.723	996.381	318.067	742.25	Zmat3
ENSRNOG00000014084	-1.37871	1.72461e-08	1.41865e-07	422.425	1240.61	383.495	786.82	383.07	1298.36	358.509	696.509	Sp1
ENSRNOG00000015577	-1.37859	0.00746499	0.0161789	9.139	30.6993	7.71398	25.6679	16.9714	45.9226	10.9301	12.4748	Lpar6
ENSRNOG00000008237	-1.37728	1.29512e-05	6.13796e-05	82.251	210.38	73.8338	170.79	63.0368	256.053	63.3948	95.6401	Unc13b
ENSRNOG00000018741	-1.37714	5.80365e-06	3.00434e-05	196.996	525.499	186.238	364.287	144.257	606.039	138.813	233.902	Zfp318
ENSRNOG00000016707	-1.37655	1.38439e-08	1.15625e-07	288.386	809.016	224.807	619.979	221.841	593.515	205.487	419.985	Casp2
ENSRNOG00000005424	-1.37637	6.22583e-16	1.30204e-14	2238.04	5326.32	1905.35	5884.86	1836.55	4833.7	2421.03	5768.55	Odc1
ENSRNOG00000004076	-1.37618	0.000700017	0.00208673	19.2934	101.127	48.4879	63.1825	32.7306	126.635	29.5114	44.7013	Pms1
ENSRNOG00000003201	-1.3759	7.37442e-09	6.51291e-08	4489.28	7973.68	3330.24	12056	3353.07	9744.64	2849.49	6617.88	Rps4x
ENSRNOG00000046023	-1.37513	3.22888e-06	1.7681e-05	352.359	717.821	292.029	723.638	246.086	1079.88	234.998	397.114	Exoc4
ENSRNOG00000012141	-1.37434	4.50888e-05	0.000187038	28.4324	130.923	40.7739	79.9654	36.3674	57.0554	30.6044	85.2444	Xrcc3
ENSRNOG00000024043	-1.3736	4.46301e-06	2.37235e-05	141.147	408.12	111.302	218.177	96.9796	247.704	71.0459	216.23	Orc6
ENSRNOG00000034241	-1.37152	0.000705412	0.00210081	46.7105	93.0007	19.836	66.1442	29.0939	102.282	20.7673	39.5035	Set
ENSRNOG00000005309	-1.37115	3.35718e-05	0.000143686	150.286	465.003	149.872	325.785	86.0694	409.129	139.906	161.133	Scn8a
ENSRNOG00000017093	-1.36953	3.08466e-07	2.03531e-06	365.56	557.101	234.725	772.999	284.878	623.434	313.695	1146.64	Pxdc1
ENSRNOG00000016384	-1.3691	0.00013166	0.000484904	77.1738	158.914	48.4879	103.659	40.0041	168.383	31.6974	79.007	Pik3cb
ENSRNOG00000014142	-1.36907	0.000255399	0.000865746	49.7568	113.768	51.7939	127.352	53.3388	179.516	29.5114	54.0574	Ogfrl1
ENSRNOG00000006298	-1.36842	3.6029e-05	0.00015313	143.178	311.507	110.2	216.203	82.4327	429.307	95.0922	154.895	Cpne3
ENSRNOG00000016536	-1.36724	6.63313e-06	3.37886e-05	36.556	119.185	41.8759	88.8505	47.2776	133.593	34.9764	70.6905	Pdik1l
ENSRNOG00000007666	-1.36659	0.00848243	0.0180606	9.139	19.8642	6.61198	16.7829	8.48572	37.573	10.9301	15.5935	Cacnb4
ENSRNOG00000001733	-1.36597	2.8708e-06	1.59271e-05	614.344	920.978	591.773	1535.14	698.253	2564.01	547.6	1297.38	Ppp1r2
ENSRNOG00000033065	-1.36564	2.2656e-05	0.000101348	98.4981	281.711	99.1798	197.445	138.196	430.698	84.1621	169.449	Rad50
ENSRNOG00000002841	-1.3648	2.80207e-05	0.000122577	230.506	605.859	206.073	400.814	212.143	827.998	166.138	261.971	Cdc42bpa
ENSRNOG00000001143	-1.36434	4.62394e-10	4.93384e-09	304.633	1092.53	436.391	976.368	387.919	1019.34	335.555	679.876	Cit
ENSRNOG00000003139	-1.36362	3.98495e-06	2.14351e-05	559.51	1938.57	654.586	906.275	564.906	1890.48	426.275	937.689	Smc1a
ENSRNOG00000015618	-1.36295	1.62891e-07	1.13072e-06	92.4055	178.778	76.0378	160.918	81.2204	281.102	92.9062	259.892	Wnt5a
ENSRNOG00000022429	-1.36291	0.000321847	0.001061	28.4324	82.1657	20.9379	55.2847	14.5469	52.8806	42.6275	85.2444	RGD1312005
ENSRNOG00000018923	-1.36272	0.0202174	0.0381936	6.09267	18.0584	3.30599	12.834	9.69796	26.4403	7.6511	10.3957	AABR07041089.1
ENSRNOG00000046479	-1.36264	4.02274e-09	3.7451e-08	616.375	2023.44	736.134	1604.24	580.666	1052.74	570.553	1759.99	Chaf1a
ENSRNOG00000005592	-1.36222	2.74607e-07	1.8248e-06	801.186	1924.12	479.369	1293.27	495.808	1150.85	709.366	2025.07	Brinp2
ENSRNOG00000007916	-1.3618	6.8913e-09	6.13598e-08	1487.63	3888.87	1449.13	2725.73	1328.62	4682.71	1133.46	2576.04	Ptk2
ENSRNOG00000036913	-1.36147	0.00259097	0.00647916	32.4942	82.1657	36.3659	40.4763	14.5469	144.03	40.4415	50.9387	RGD1309621
ENSRNOG00000032391	-1.36096	3.59967e-06	1.94929e-05	98.4981	217.604	89.2618	179.675	56.9755	318.675	97.2782	162.172	Esyt2
ENSRNOG00000013898	-1.36038	5.31396e-08	4.03361e-07	250.815	772.899	232.521	501.511	216.992	388.951	224.068	712.103	Cdca4
ENSRNOG00000016874	-1.36	8.39145e-14	1.39548e-12	249.799	611.276	195.054	513.358	225.478	597.69	203.301	519.783	Zfp521
ENSRNOG00000000396	-1.35802	9.49879e-05	0.000362507	182.78	475.838	161.994	336.644	198.808	654.745	107.115	198.557	Ddx50
ENSRNOG00000002079	-1.35656	3.18499e-08	2.50186e-07	151.301	304.284	99.1798	240.883	112.739	409.824	126.79	299.395	Mapk10
ENSRNOG00000050347	-1.35572	1.54464e-05	7.18504e-05	34.5251	72.2335	24.2439	61.2081	18.1837	76.5377	33.8834	74.8488	Ptges3l
ENSRNOG00000010748	-1.35553	0.00015897	0.000572857	70.0657	255.526	88.1598	115.506	56.9755	201.781	45.9066	94.6005	Mtus1
ENSRNOG00000040279	-1.3544	0.000971491	0.00276171	45.695	126.409	30.8559	86.876	71.5225	169.079	25.1393	58.2157	Slf1
ENSRNOG00000003979	-1.35395	4.3011e-06	2.2975e-05	85.2973	275.39	81.5478	156.969	66.6735	183.69	57.9297	128.906	Zranb3
ENSRNOG00000000891	-1.3532	0.0137128	0.0273314	18.278	24.3788	7.71398	19.7445	10.9102	48.01	5.46507	15.5935	AABR07035107.1
ENSRNOG00000033261	-1.35237	0.00173152	0.00458895	18.278	45.146	24.2439	30.604	19.3959	98.8032	36.0695	74.8488	Fam107a
ENSRNOG00000009609	-1.3522	0.000246086	0.000838528	34.5251	82.1657	30.8559	49.3614	15.7592	85.583	22.9533	48.8596	LOC299312
ENSRNOG00000001593	-1.35197	0.000337325	0.00110783	58.8958	137.244	40.7739	76.0165	33.9429	168.383	39.3485	59.2553	Lnpk
ENSRNOG00000013419	-1.35012	0.00720113	0.0156851	12.1853	18.9613	12.122	23.6935	7.27347	37.573	6.55808	16.6331	Hykk
ENSRNOG00000032919	-1.34952	0.00125747	0.00346978	69.0502	159.817	59.5079	136.237	70.3102	240.746	32.7904	51.9783	Zfp105
ENSRNOG00000053968	-1.3488	0.00595061	0.0133049	40.6178	61.3985	11.02	35.5402	10.9102	84.1914	21.8603	34.3057	AABR07019086.1
ENSRNOG00000017129	-1.34853	1.44998e-07	1.01677e-06	116.776	330.468	116.812	226.075	72.7347	274.144	98.3712	200.636	Ttll4
ENSRNOG00000042504	-1.34842	0.0112781	0.0231024	30.4633	33.408	6.61198	26.6551	10.9102	69.5797	13.1162	25.9892	Zfp964
ENSRNOG00000007177	-1.34804	1.21828e-08	1.03203e-07	232.537	606.762	243.541	615.043	301.849	908.711	250.3	483.398	Kdelc2
ENSRNOG00000027109	-1.34651	0.000717063	0.00212823	41.6332	74.0394	37.4679	88.8505	8.48572	60.5343	31.6974	82.1257	Odf3l1
ENSRNOG00000053787	-1.34605	0.00013544	0.000497147	46.7105	130.02	38.5699	148.084	76.3715	185.082	48.0926	67.5718	Mdfic
ENSRNOG00000004874	-1.34596	5.74521e-05	0.000232207	44.6796	170.652	63.9158	90.8249	70.3102	189.953	39.3485	100.838	Flrt3
ENSRNOG00000010812	-1.34588	5.39957e-06	2.81411e-05	253.861	573.354	266.683	591.349	317.608	1097.97	219.696	423.103	Osbpl6
ENSRNOG00000034198	-1.34513	1.34985e-05	6.36736e-05	251.83	605.859	171.912	477.818	278.816	714.583	133.348	323.305	Tceal9
ENSRNOG00000011077	-1.34447	1.28367e-06	7.64062e-06	1750.63	4103.77	1720.22	2888.63	1497.12	6358.89	1365.17	2728.86	Tjp1
ENSRNOG00000014703	-1.34435	4.77509e-07	3.0506e-06	159.425	436.11	137.75	332.696	111.527	210.131	115.859	355.532	Tonsl
ENSRNOG00000022260	-1.34431	9.24879e-05	0.000354311	79.2047	176.069	44.0799	121.429	30.3061	148.901	55.7437	86.284	Senp1
ENSRNOG00000009157	-1.34424	0.000112508	0.000421254	31.4788	57.7868	23.1419	51.3358	14.5469	48.7058	19.6742	69.6509	Fut4
ENSRNOG00000049849	-1.34415	0.0161428	0.0314573	7.10811	12.6409	8.81598	12.834	7.27347	29.9193	5.46507	16.6331	Fam199x
ENSRNOG00000029598	-1.34403	3.42364e-06	1.86305e-05	115.761	269.07	119.016	199.42	99.4041	369.468	71.0459	189.201	Robo2
ENSRNOG00000062168	-1.34397	2.37168e-05	0.000105515	31.4788	125.506	36.3659	62.1953	37.5796	73.7545	31.6974	86.284	AC119762.7
ENSRNOG00000000648	-1.34332	0.000130786	0.000482501	495.537	1317.36	415.453	758.191	430.347	1758.28	353.043	463.646	Jmjd1c
ENSRNOG00000061216	-1.34321	1.57188e-08	1.29956e-07	18976.6	53920.5	18328.4	44212	16681.7	26919	16922	54857.9	Tubb5
ENSRNOG00000013409	-1.34254	3.77352e-06	2.03733e-05	375.715	480.353	212.685	808.539	301.849	1057.61	257.951	564.484	Gclm
ENSRNOG00000046313	-1.34246	1.70794e-09	1.67602e-08	1976.06	4679.83	1317.99	4089.1	1426.81	3047.59	1850.47	4850.62	Basp1
ENSRNOG00000008054	-1.3412	0.000310633	0.00102948	38.5869	134.535	26.4479	70.0931	25.4572	55.6638	50.2786	97.7192	Igsf9
ENSRNOG00000014248	-1.34025	0.000406146	0.00130249	56.8649	190.516	59.5079	72.0676	43.6408	182.299	44.8136	72.7696	Erbb4
ENSRNOG00000006966	-1.33913	6.25039e-08	4.67652e-07	366.576	1046.48	338.313	835.194	360.037	1100.06	323.532	529.139	Nfia
ENSRNOG00000004926	-1.33892	3.2093e-05	0.000137898	24.3707	75.8452	20.9379	53.3103	25.4572	70.9713	28.4184	49.8992	Mettl15
ENSRNOG00000061472	-1.33851	0.000839313	0.00243522	92.4055	186.904	34.1619	123.403	27.8816	118.981	45.9066	79.007	AABR07033720.1
ENSRNOG00000029658	-1.33746	4.5403e-05	0.000188162	179.734	374.712	114.608	351.453	81.2204	457.834	167.231	188.161	Rnf213
ENSRNOG00000015692	-1.33647	0.00094041	0.00267977	116.776	285.323	171.912	169.803	110.314	646.395	107.115	174.647	Taok1
ENSRNOG00000011228	-1.33575	0.00227574	0.00579848	55.8495	34.3109	37.4679	154.995	41.2163	188.561	63.3948	121.629	Layn
ENSRNOG00000038933	-1.33515	0.000220438	0.000762159	210.197	372.003	143.26	276.424	164.865	702.059	104.929	220.388	Spcs3
ENSRNOG00000027024	-1.3337	1.49233e-14	2.73895e-13	687.456	2043.31	890.414	1898.44	878.878	2012.94	863.481	2412.83	Rgs16
ENSRNOG00000042777	-1.33295	0.000467921	0.00146578	27.417	76.7481	26.4479	69.1059	35.1551	112.719	28.4184	35.3452	Zfp28
ENSRNOG00000016758	-1.33287	0.0207002	0.0389425	14.2162	26.1847	4.40799	12.834	6.06123	18.0907	4.37206	16.6331	Loxl2
ENSRNOG00000012292	-1.331	9.05858e-09	7.88313e-08	78.1892	236.565	83.7518	173.752	71.5225	198.302	102.743	238.061	Alg8
ENSRNOG00000053679	-1.32933	0.000888926	0.00255647	27.417	33.408	26.4479	75.0293	31.5184	121.069	31.6974	63.4135	AABR07060862.1
ENSRNOG00000021628	-1.32809	0.00134171	0.00367508	46.7105	98.4182	35.2639	51.3358	18.1837	109.936	21.8603	46.7805	Wdr89
ENSRNOG00000010386	-1.32789	1.98127e-06	1.12695e-05	2400.51	7363.31	2780.34	6144.5	2761.5	3289.03	2304.07	8926.75	H2afx
ENSRNOG00000002607	-1.32782	3.65282e-11	4.51627e-10	1113.94	4225.66	1564.84	3402.97	1546.83	2825.63	1294.13	3400.42	Sox9
ENSRNOG00000012095	-1.32782	0.000220467	0.000762159	627.545	1099.76	317.375	894.428	401.253	1450.74	225.161	498.992	Pkia
ENSRNOG00000015473	-1.32676	0.0068215	0.0149579	16.2471	27.0876	13.224	37.5146	14.5469	67.4923	15.3022	15.5935	Phactr2
ENSRNOG00000021931	-1.32628	0.000538745	0.00165966	56.8649	121.894	66.1198	116.493	61.8245	273.448	49.1856	72.7696	Uba6
ENSRNOG00000010189	-1.32573	1.13607e-09	1.13877e-08	2025.81	3353.44	1266.19	4643.92	1348.02	4320.2	1618.75	3372.35	Rps24
ENSRNOG00000057806	-1.32567	0.00127118	0.00350245	47.7259	151.69	77.1398	89.8377	66.6735	290.147	51.3716	74.8488	Trpm7
ENSRNOG00000008244	-1.32539	3.00804e-05	0.000130408	62.9576	156.205	51.7939	89.8377	48.4898	187.169	46.9996	92.5214	LOC690035
ENSRNOG00000014319	-1.32538	0.000253831	0.000861549	162.471	458.683	150.974	216.203	146.682	624.826	132.255	182.964	Smchd1
ENSRNOG00000017864	-1.3237	0.00153591	0.0041334	37.5715	155.302	62.8138	76.0165	56.9755	235.179	53.5577	59.2553	Bdp1
ENSRNOG00000021681	-1.32364	0.00314892	0.00765839	29.4479	102.933	46.2839	66.1442	50.9143	171.166	25.1393	37.4244	Eea1
ENSRNOG00000045629	-1.32264	5.07349e-10	5.38276e-09	98.4981	218.506	81.5478	272.475	88.4939	208.739	104.929	235.981	Atp23
ENSRNOG00000006853	-1.32254	0.00576651	0.0129509	11.1699	38.8255	9.91798	21.719	29.0939	54.968	10.9301	35.3452	Elavl2
ENSRNOG00000010891	-1.32185	0.000512726	0.00158776	37.5715	101.127	29.7539	68.1187	40.0041	122.46	26.2323	40.5431	Lrrcc1
ENSRNOG00000008246	-1.32142	9.14688e-06	4.49808e-05	746.352	2089.36	654.586	1371.26	653.4	1096.58	921.411	2881.68	Emilin1
ENSRNOG00000006368	-1.32106	3.59225e-06	1.9467e-05	149.27	335.886	125.628	233.973	104.253	446.006	111.487	208.953	Lrrn3
ENSRNOG00000014187	-1.3209	1.16729e-09	1.16917e-08	73.112	212.186	85.9558	237.922	84.8572	226.134	101.65	186.082	Igf1r
ENSRNOG00000007808	-1.3189	7.72687e-07	4.7708e-06	420.394	777.414	271.091	729.561	351.551	1251.04	302.765	597.75	Nap1l5
ENSRNOG00000012558	-1.31876	0.00100944	0.00285346	80.2201	281.711	81.5478	161.905	136.984	349.986	57.9297	93.5609	Orc2
ENSRNOG00000018680	-1.31804	4.84804e-09	4.45005e-08	5085.35	8791.73	2907.07	10839.8	2979.7	8131.78	3716.25	8862.3	Rpl17
ENSRNOG00000005278	-1.31797	0.00627177	0.0139229	13.2008	25.2817	15.428	20.7318	4.84898	26.4403	6.55808	28.0683	Trhde
ENSRNOG00000022999	-1.31787	0.000106548	0.000401235	38.5869	101.127	38.5699	65.157	42.4286	154.467	38.2555	70.6905	Ppp2r3a
ENSRNOG00000016677	-1.31755	0.000406837	0.00130401	73.112	151.69	50.6919	114.518	59.4	245.616	50.2786	68.6114	Csnk1g3
ENSRNOG00000049370	-1.31733	1.09209e-10	1.26549e-09	403.132	814.433	253.459	788.795	317.608	896.882	303.858	685.074	Lsm6
ENSRNOG00000028083	-1.31688	1.89415e-05	8.62065e-05	32.4942	55.981	25.3459	77.991	36.3674	94.6284	28.4184	75.8883	Tmem35b
ENSRNOG00000017876	-1.31668	0.000388871	0.00125474	22.3398	111.059	38.5699	70.0931	61.8245	112.719	25.1393	71.7301	Dnajc21
ENSRNOG00000017593	-1.31664	5.66845e-06	2.93668e-05	51.7877	141.758	56.2019	96.7483	42.4286	168.383	51.3716	94.6005	Mtr
ENSRNOG00000014945	-1.31507	0.000461058	0.00144798	143.178	421.663	185.136	258.654	170.927	648.483	103.836	169.449	Kpna3
ENSRNOG00000033169	-1.31467	0.000342311	0.00112308	147.239	278.099	92.5678	177.701	81.2204	457.139	102.743	140.341	Cpeb4
ENSRNOG00000005556	-1.31402	5.91468e-12	8.04483e-11	283.309	880.346	297.539	807.552	298.212	686.056	315.881	596.711	Snrpf
ENSRNOG00000011258	-1.31352	0.00604182	0.0134788	18.278	46.0489	13.224	21.719	8.48572	48.01	14.2092	18.7122	Masp2
ENSRNOG00000009949	-1.31342	4.6609e-05	0.000192793	19.2934	75.8452	25.3459	48.3741	27.8816	69.5797	30.6044	61.3344	Pcdh18
ENSRNOG00000014034	-1.31333	2.18647e-07	1.48157e-06	93.4209	183.293	70.5278	188.56	76.3715	194.823	49.1856	152.816	Olfml2a
ENSRNOG00000025327	-1.31323	0.0047422	0.0109399	11.1699	34.3109	7.71398	19.7445	21.8204	45.2268	12.0232	30.1474	Tert
ENSRNOG00000010205	-1.31291	6.08102e-06	3.13056e-05	51.7877	112.865	45.1819	96.7483	29.0939	114.806	36.0695	79.007	Mturn
ENSRNOG00000018567	-1.31149	0.000491305	0.00153097	1024.58	1210.81	835.314	2034.68	676.433	3481.77	535.577	896.106	Slc20a1
ENSRNOG00000001349	-1.30993	7.8214e-08	5.75639e-07	1762.81	4845.07	1495.41	3606.34	1465.6	2317	1434.03	4501.32	Mcm7
ENSRNOG00000020804	-1.30898	1.13195e-08	9.63894e-08	1137.3	3427.48	1167.02	2018.88	870.392	2730.31	941.085	2020.92	Smarcc1
ENSRNOG00000056397	-1.30814	0.000974124	0.00276799	24.3707	46.9518	11.02	47.3869	21.8204	52.8806	14.2092	29.1078	RF00099
ENSRNOG00000017326	-1.30744	2.95103e-08	2.33069e-07	299.556	758.452	243.541	524.218	253.359	798.775	232.812	464.686	Ctbp2
ENSRNOG00000006487	-1.30697	0.00119469	0.00331544	40.6178	141.758	47.3859	65.157	56.9755	155.859	25.1393	56.1366	Casp8ap2
ENSRNOG00000026132	-1.30605	0.000136273	0.000499781	29.4479	68.6219	24.2439	67.1315	31.5184	101.586	29.5114	44.7013	Trdmt1
ENSRNOG00000002749	-1.30567	0.000126667	0.000469135	1287.58	2529.08	1006.12	1912.26	844.935	4036.32	753.087	1141.44	Spag9
ENSRNOG00000058677	-1.30524	5.50931e-09	4.99391e-08	181.765	461.392	114.608	381.07	162.441	319.371	163.952	378.402	Lsm8
ENSRNOG00000018317	-1.30477	7.68789e-06	3.85456e-05	191.919	512.858	166.402	360.338	122.437	537.155	185.812	235.981	Aak1
ENSRNOG00000027271	-1.30372	6.12906e-06	3.15033e-05	929.132	1477.18	521.245	1953.72	419.437	1007.51	568.367	1584.3	RGD1359290
ENSRNOG00000022060	-1.30288	1.46904e-06	8.63001e-06	709.796	1664.98	406.637	1096.81	437.621	1458.39	498.414	844.128	Magi1
ENSRNOG00000009664	-1.30285	0.0033762	0.00814921	13.2008	38.8255	14.326	40.4763	29.0939	49.4016	7.6511	28.0683	Ankrd42
ENSRNOG00000001930	-1.30249	0.000758545	0.00223662	120.838	249.206	91.4658	155.982	106.678	427.219	65.5808	114.352	Ccdc50
ENSRNOG00000058166	-1.30216	0.0194042	0.0368544	20.3089	51.4664	7.71398	23.6935	12.1225	43.8352	12.0232	9.35609	AABR07057495.1
ENSRNOG00000004560	-1.30127	1.71436e-08	1.41111e-07	263	770.19	218.195	511.384	192.747	518.369	304.951	614.384	Cacna1b
ENSRNOG00000007636	-1.30113	6.05518e-06	3.11972e-05	81.2356	134.535	39.6719	154.007	52.1266	145.422	46.9996	109.154	Cadps2
ENSRNOG00000003399	-1.30023	0.000111372	0.000417567	879.375	2278.97	942.208	1682.24	1277.71	4083.63	700.622	1309.85	Hnrnph1
ENSRNOG00000047035	-1.29938	1.09838e-10	1.27052e-09	229.49	744.006	260.071	589.375	232.751	494.712	230.626	517.704	Fadd
ENSRNOG00000011261	-1.29917	0.0106806	0.0220444	28.4324	80.3598	40.7739	48.3741	49.7021	193.432	25.1393	30.1474	Ttc14
ENSRNOG00000043304	-1.29886	4.08429e-08	3.17394e-07	123.884	316.022	99.1798	256.679	89.7062	195.519	96.1852	240.14	Apcdd1
ENSRNOG00000058908	-1.29855	5.21123e-05	0.000212464	51.7877	118.282	29.7539	77.0037	53.3388	145.422	39.3485	86.284	Hmgb1
ENSRNOG00000049378	-1.29816	6.39811e-05	0.000255436	110.683	251.012	100.282	168.816	60.6123	285.973	66.6738	125.787	AABR07062583.1
ENSRNOG00000016444	-1.29608	0.000452531	0.00142521	23.3552	48.7576	14.326	40.4763	16.9714	46.6184	14.2092	33.2661	AABR07067506.1
ENSRNOG00000015906	-1.29507	7.02424e-06	3.5573e-05	35.5406	168.846	73.8338	143.148	88.4939	156.554	60.1158	162.172	Tgif1
ENSRNOG00000012392	-1.2938	2.49738e-05	0.000110655	165.517	443.333	136.648	303.079	201.233	514.89	104.929	227.665	Dnajc2
ENSRNOG00000006170	-1.29359	7.99224e-05	0.000311098	36.556	83.9715	33.0599	65.157	27.8816	76.5377	17.4882	56.1366	Bach2
ENSRNOG00000002312	-1.29331	9.50577e-05	0.000362667	52.8031	154.399	48.4879	90.8249	30.3061	143.334	57.9297	75.8883	Atp10d
ENSRNOG00000001730	-1.29125	0.000434165	0.00137709	292.448	492.994	269.989	547.911	273.967	1228.78	212.045	294.197	Acap2
ENSRNOG00000005153	-1.29096	1.30432e-07	9.23054e-07	578.803	1657.76	580.753	1238.97	556.421	842.61	519.182	1731.92	Tedc1
ENSRNOG00000008489	-1.2909	4.15842e-14	7.16136e-13	359.467	939.036	327.293	895.415	347.914	713.888	341.02	819.178	Ppih
ENSRNOG00000008088	-1.29054	4.67534e-05	0.000193207	158.409	261.847	99.1798	220.152	83.6449	373.643	78.697	171.528	Btbd3
ENSRNOG00000001072	-1.29036	2.19791e-06	1.24368e-05	224.413	712.403	240.235	425.495	260.633	779.293	210.952	370.086	Cers4
ENSRNOG00000012500	-1.29017	0.00147389	0.00398866	86.3128	195.031	59.5079	81.9399	40.0041	193.432	37.1625	74.8488	Ddx10
ENSRNOG00000039666	-1.29012	0.00902145	0.0190223	8.12356	38.8255	13.224	30.604	16.9714	32.0067	8.74411	12.4748	Srpx
ENSRNOG00000010418	-1.28888	0.000855666	0.00247497	33.5097	84.8744	44.0799	70.0931	43.6408	136.376	19.6742	50.9387	Nek1
ENSRNOG00000007984	-1.28854	0.000692963	0.00206986	91.39	202.254	50.6919	90.8249	27.8816	154.467	55.7437	104.996	Amer1
ENSRNOG00000012237	-1.28825	0.000232198	0.000797021	506.707	1388.69	510.225	777.935	594	2021.29	350.857	600.869	Rdx
ENSRNOG00000004616	-1.28807	1.1786e-05	5.64509e-05	1788.2	4307.83	1409.45	2568.77	1838.98	5574.03	1102.85	2539.66	Npm1
ENSRNOG00000028747	-1.28763	0.00281833	0.00696378	24.3707	46.0489	14.326	45.4125	6.06123	36.8772	28.4184	51.9783	AABR07073039.1
ENSRNOG00000061361	-1.28756	0.00314215	0.00764682	9.139	32.5051	9.91798	21.719	9.69796	27.8319	16.3952	28.0683	RF00218
ENSRNOG00000049633	-1.2873	0.00411764	0.00968075	54.834	145.37	44.0799	64.1698	15.7592	102.978	30.6044	42.6222	Flvcr1
ENSRNOG00000004752	-1.28603	0.000141295	0.000515683	284.324	470.421	144.362	374.159	157.592	764.681	184.719	270.287	Nalcn
ENSRNOG00000006792	-1.28582	0.00022639	0.000779955	79.2047	225.73	92.5678	147.097	103.041	326.329	59.0227	112.273	Cep57
ENSRNOG00000008022	-1.28565	3.63971e-06	1.96915e-05	260.969	627.529	249.051	484.729	173.351	667.965	177.068	317.068	Apaf1
ENSRNOG00000003434	-1.28464	0.000590482	0.00179869	91.39	199.545	103.588	146.11	78.796	347.203	53.5577	102.917	Trove2
ENSRNOG00000018268	-1.28402	0.00980319	0.0204496	9.139	34.3109	11.02	21.719	10.9102	31.3109	9.83712	11.4352	Hhip
ENSRNOG00000024852	-1.28218	1.73977e-05	8.00442e-05	371.653	679.898	298.641	643.672	242.449	937.934	183.626	404.391	Tmx4
ENSRNOG00000042879	-1.28179	0.000122829	0.000456108	252.846	765.676	243.541	383.044	212.143	688.839	156.301	264.05	Cep192
ENSRNOG00000042309	-1.28174	8.88349e-05	0.000341417	97.4827	316.022	103.588	193.497	107.89	337.462	88.5341	117.471	Kiaa0408L
ENSRNOG00000004019	-1.28172	8.05147e-11	9.4641e-10	1005.29	2957.96	1225.42	2717.84	1321.35	2229.33	1138.92	3500.22	Phlda1
ENSRNOG00000006248	-1.28163	6.83571e-08	5.09114e-07	433.595	1171.99	390.107	885.543	410.951	1084.75	315.881	625.819	Trim37
ENSRNOG00000047211	-1.28155	0.000251123	0.000853689	176.687	251.012	143.26	305.053	107.89	620.651	136.627	194.399	Fzd3
ENSRNOG00000016419	-1.28151	8.28176e-07	5.08459e-06	497.568	1197.27	570.835	1053.37	535.812	2022.68	531.205	914.818	Pdlim5
ENSRNOG00000010996	-1.28128	0.00170667	0.00452951	88.3437	148.982	59.5079	121.429	76.3715	296.41	40.4415	74.8488	Mob1b
ENSRNOG00000016640	-1.28122	1.91266e-10	2.1552e-09	581.85	1429.32	444.105	996.112	418.225	1086.83	521.368	1267.23	Dner
ENSRNOG00000014479	-1.28078	1.8791e-05	8.56108e-05	465.074	875.832	337.211	740.42	301.849	1382.55	341.02	511.466	Cttnbp2nl
ENSRNOG00000020388	-1.28029	1.93769e-05	8.80654e-05	289.402	474.936	173.014	455.112	163.653	672.836	156.301	297.316	Inpp5f
ENSRNOG00000034026	-1.27942	0.000113551	0.000424915	83.2665	180.584	76.0378	179.675	60.6123	242.833	62.3018	81.0861	Lclat1
ENSRNOG00000022196	-1.27931	8.07969e-05	0.000313848	245.738	487.576	224.807	397.853	153.955	837.74	201.115	279.643	Bmpr2
ENSRNOG00000005289	-1.2793	0.00130574	0.00358483	207.151	379.226	103.588	256.679	130.923	581.686	114.766	132.025	Prkd3
ENSRNOG00000002811	-1.27917	0.000486974	0.00151843	75.1429	207.671	51.7939	153.02	71.5225	144.03	37.1625	66.5322	Brinp3
ENSRNOG00000011595	-1.2789	0.00791126	0.0170051	18.278	67.7189	34.1619	45.4125	29.0939	84.1914	9.83712	22.8705	Senp8
ENSRNOG00000015718	-1.27885	0.000778135	0.00228101	38.5869	82.1657	18.734	62.1953	24.2449	37.573	29.5114	89.4027	RGD1307461
ENSRNOG00000000488	-1.27872	4.50998e-07	2.89681e-06	1170.81	2645.55	1460.15	4480.04	2024.45	3259.81	1612.2	4820.47	Hmga1
ENSRNOG00000016697	-1.27782	8.23497e-05	0.000319026	54.834	94.8065	31.9579	80.9526	38.7919	71.6671	30.6044	133.064	Lrrc56
ENSRNOG00000000827	-1.27753	0.00019283	0.000677366	28.4324	81.2627	15.428	60.2209	32.7306	51.489	26.2323	56.1366	Ier3
ENSRNOG00000005637	-1.27738	0.00686056	0.0150208	8.12356	39.7284	17.632	29.6168	6.06123	32.0067	18.5812	20.7913	Usp44
ENSRNOG00000052395	-1.27735	0.00126	0.00347605	42.6487	84.8744	29.7539	67.1315	47.2776	137.768	20.7673	48.8596	AABR07071395.1
ENSRNOG00000006338	-1.27437	0.000136371	0.00049986	275.185	627.529	191.748	401.801	190.323	696.493	154.115	235.981	Lrp6
ENSRNOG00000002855	-1.27326	6.83691e-05	0.000270804	290.417	737.685	220.399	441.291	273.967	827.998	174.882	310.83	Rfc1
ENSRNOG00000003792	-1.27303	1.97069e-05	8.94718e-05	220.351	561.616	197.258	355.402	145.469	591.427	165.045	250.535	Med14
ENSRNOG00000032070	-1.27297	0.000872992	0.0025184	49.7568	144.467	55.0999	73.0548	61.8245	243.529	59.0227	82.1257	Dync2h1
ENSRNOG00000048043	-1.27282	2.88925e-08	2.28328e-07	399.07	958.9	400.025	967.483	390.343	1266.35	393.485	629.977	F2r
ENSRNOG00000055281	-1.27215	5.85e-05	0.00023615	112.714	301.575	136.648	211.267	95.7674	374.339	83.069	145.539	Dcbld2
ENSRNOG00000005209	-1.27148	9.22976e-05	0.000353686	203.089	420.76	199.462	329.734	229.114	802.254	138.813	304.593	Spred1
ENSRNOG00000029273	-1.27125	3.48852e-05	0.000148771	86.3128	250.109	84.8538	162.892	64.249	199.694	61.2088	102.917	E2f3
ENSRNOG00000014076	-1.27082	0.000765548	0.00225067	71.0811	174.263	57.3039	92.7994	46.0653	200.39	45.9066	63.4135	Mbnl1
ENSRNOG00000007036	-1.2705	0.000517417	0.00159961	73.112	126.409	65.0178	89.8377	52.1266	234.484	37.1625	96.6796	Tgfbr1
ENSRNOG00000019376	-1.27002	0.00263462	0.00656821	28.4324	77.6511	44.0799	57.2592	46.0653	190.648	41.5345	58.2157	Zfp329
ENSRNOG00000050473	-1.26981	1.18704e-12	1.74139e-11	603.174	1125.94	524.551	1612.14	578.241	1448.65	614.274	1408.61	Rps27l
ENSRNOG00000001682	-1.26978	5.04955e-05	0.000206452	1336.33	2834.26	1175.83	2381.19	1265.58	4566.52	880.969	1449.16	Ttc3
ENSRNOG00000054563	-1.26961	1.53197e-06	8.94743e-06	1031.69	2749.39	1009.43	2441.41	1138.3	1424.3	1060.22	3608.33	Selenoh
ENSRNOG00000016486	-1.26951	0.000232373	0.000797414	166.533	556.198	199.462	376.134	318.821	890.62	197.835	301.474	Nop58
ENSRNOG00000009836	-1.2692	2.1692e-05	9.74687e-05	227.46	652.811	311.865	507.435	259.421	887.837	193.463	340.978	Rbm26
ENSRNOG00000020415	-1.26677	0.000230101	0.000790863	26.4016	74.9423	28.6519	82.9271	41.2163	49.4016	37.1625	114.352	Ramp2
ENSRNOG00000012505	-1.26663	0.000568235	0.00173822	34.5251	123.7	62.8138	91.8121	55.7633	192.736	44.8136	65.4927	Ppwd1
ENSRNOG00000024964	-1.26528	0.000352662	0.00115155	81.2356	229.342	90.3638	117.48	69.098	340.245	97.2782	123.708	Nufip2
ENSRNOG00000021569	-1.26485	6.49165e-07	4.05604e-06	144.193	361.168	136.648	260.628	81.2204	330.504	133.348	239.1	Tiam1
ENSRNOG00000005366	-1.26422	4.5091e-07	2.89681e-06	134.039	349.43	100.282	195.471	101.829	281.798	104.929	232.863	AABR07053472.1
ENSRNOG00000012982	-1.264	0.000731187	0.00216474	116.776	279.905	72.7318	122.416	77.5837	297.105	67.7669	103.957	Map9
ENSRNOG00000024907	-1.26353	9.86039e-06	4.80556e-05	601.143	1553.02	570.835	1052.38	483.686	1879.35	512.623	719.38	Tnrc6b
ENSRNOG00000011376	-1.26331	0.00443306	0.0102976	20.3089	35.2139	8.81598	25.6679	15.7592	50.0974	12.0232	24.9496	Bbof1
ENSRNOG00000012502	-1.26288	8.60637e-05	0.000331547	228.475	418.052	139.954	372.185	218.204	604.648	104.929	263.01	Stk17b
ENSRNOG00000010780	-1.26268	8.39736e-05	0.000324547	58.8958	98.4182	46.2839	153.02	84.8572	216.393	55.7437	119.55	Dlc1
ENSRNOG00000008026	-1.26241	0.00122447	0.00338658	54.834	95.7094	26.4479	87.8632	36.3674	57.0554	54.6507	174.647	C2cd4c
ENSRNOG00000016744	-1.2624	1.32481e-05	6.25827e-05	461.012	1060.03	341.619	714.753	271.543	1123.02	338.834	491.715	Chd6
ENSRNOG00000046794	-1.26171	3.92027e-09	3.65231e-08	1683.61	3980.07	1379.7	3076.2	1346.8	3728.78	1132.36	2504.31	Khdrbs1
ENSRNOG00000002258	-1.25905	2.7461e-05	0.000120428	40.6178	70.4277	27.5499	74.042	25.4572	66.7965	24.0463	71.7301	Tmem150c
ENSRNOG00000007439	-1.25895	0.000900123	0.00258072	12.1853	32.5051	17.632	46.3997	16.9714	40.3562	25.1393	53.0179	Unc13d
ENSRNOG00000005573	-1.25835	4.07584e-05	0.000170864	267.062	280.808	132.24	516.32	170.927	637.35	185.812	374.244	Ntn4
ENSRNOG00000017974	-1.25811	3.95583e-07	2.57247e-06	532.093	1254.15	505.817	1068.18	433.984	709.017	426.275	1511.53	Gprin1
ENSRNOG00000026821	-1.25784	7.88111e-05	0.000307308	549.356	1605.39	491.491	728.574	397.617	1299.05	334.462	606.067	Arhgap42
ENSRNOG00000010833	-1.25728	4.19508e-06	2.24545e-05	189.888	788.249	184.034	468.933	303.061	423.74	285.277	618.542	Mthfd2
ENSRNOG00000005606	-1.257	7.98902e-05	0.000311065	377.745	998.629	408.841	634.787	261.845	1084.05	256.858	401.272	Med1
ENSRNOG00000009599	-1.25689	0.00121171	0.00335557	18.278	25.2817	17.632	58.2464	20.6082	57.0554	20.7673	43.6618	Rwdd2a
ENSRNOG00000023453	-1.25672	5.00007e-05	0.000204749	180.749	409.022	166.402	315.913	123.649	560.812	150.836	198.557	Lrba
ENSRNOG00000002807	-1.256	3.16933e-08	2.49255e-07	2452.3	3837.41	1892.13	5778.24	1768.67	4387.7	2457.1	6468.18	2024-09-09
ENSRNOG00000004257	-1.25486	5.31276e-07	3.37103e-06	186.842	469.518	168.606	404.763	201.233	429.307	112.58	292.118	Ctps2
ENSRNOG00000057464	-1.2546	0.000169622	0.000604945	70.0657	269.07	109.098	155.982	145.469	368.772	85.2551	180.884	Fmr1
ENSRNOG00000009726	-1.25412	0.00021379	0.000741233	75.1429	116.477	52.8959	160.918	69.098	105.761	78.697	276.525	Grip2
ENSRNOG00000060262	-1.25377	7.63066e-10	7.83506e-09	883.437	2021.64	736.134	1627.94	623.094	1723.49	601.158	1409.65	Prps1
ENSRNOG00000011589	-1.25355	5.03983e-05	0.000206119	255.892	414.44	230.317	528.167	227.902	848.177	167.231	308.751	Camk2d
ENSRNOG00000023458	-1.25309	5.06395e-05	0.000206976	31.4788	114.671	33.0599	60.2209	36.3674	80.7124	37.1625	72.7696	Dcaf12l1
ENSRNOG00000019948	-1.25266	6.21296e-07	3.90431e-06	541.232	1376.95	480.471	818.411	370.947	1088.23	328.997	819.178	Phf20
ENSRNOG00000007992	-1.25111	1.00052e-05	4.87069e-05	232.537	522.79	188.442	403.776	232.751	738.241	175.975	307.712	Srsf10
ENSRNOG00000026239	-1.25091	0.000759473	0.00223861	78.1892	239.274	69.4258	103.659	96.9796	288.06	63.3948	99.7983	Arid4a
ENSRNOG00000009912	-1.25075	0.0246453	0.0453143	9.139	21.6701	16.53	22.7062	1.21225	21.5697	15.3022	35.3452	Fgr
ENSRNOG00000020250	-1.25073	9.37129e-05	0.000358269	35.5406	130.923	50.6919	77.0037	42.4286	102.282	30.6044	67.5718	Pcgf6
ENSRNOG00000001506	-1.24878	0.000307829	0.00102226	113.73	229.342	56.2019	111.557	66.6735	128.027	66.6738	253.654	Tmem35a
ENSRNOG00000051204	-1.24843	8.43214e-10	8.59723e-09	205.12	516.47	224.807	506.448	149.106	461.313	236.091	454.29	Dopey2
ENSRNOG00000053450	-1.24821	4.31277e-08	3.33366e-07	207.151	568.839	273.295	761.152	378.221	697.884	309.323	744.329	Myadm
ENSRNOG00000012654	-1.24774	0.000243992	0.000832259	157.394	344.012	144.362	338.619	197.596	588.644	111.487	176.726	Vps36
ENSRNOG00000004420	-1.24749	2.05793e-07	1.401e-06	1455.13	4239.21	1589.08	2672.42	1494.7	3782.35	1015.41	2491.84	Rad21
ENSRNOG00000050323	-1.24501	4.02394e-06	2.1627e-05	1576.99	3673.98	1248.56	2417.72	1411.05	4334.82	1019.78	2030.27	Srsf1
ENSRNOG00000009893	-1.24365	1.86128e-12	2.67055e-11	238.629	453.265	203.869	542.975	190.323	499.582	213.138	509.387	Uxt
ENSRNOG00000060144	-1.24341	0.00014364	0.000523277	144.193	366.585	101.384	224.101	107.89	363.206	106.022	133.064	Ankle2
ENSRNOG00000031743	-1.24314	0.0201648	0.0381163	7.10811	17.1555	18.734	44.4252	14.5469	71.6671	27.3253	25.9892	Gbp2
ENSRNOG00000000866	-1.24297	2.52076e-10	2.80654e-09	936.24	2262.72	880.496	1604.24	730.984	1941.97	663.459	1792.21	Rbmx
ENSRNOG00000018830	-1.24266	0.00010284	0.000388841	75.1429	224.827	68.3238	132.288	37.5796	129.418	71.0459	111.234	Aff3
ENSRNOG00000061989	-1.24257	0.00247376	0.00622297	19.2934	38.8255	16.53	26.6551	9.69796	41.7478	12.0232	29.1078	Nkrf
ENSRNOG00000001408	-1.24167	0.0012965	0.0035632	184.811	351.236	104.69	297.155	129.71	155.859	197.835	657.006	Actl6b
ENSRNOG00000061262	-1.24152	1.18384e-05	5.66812e-05	1556.68	3657.73	1441.41	2912.32	903.123	3947.26	1267.9	1704.89	Huwe1
ENSRNOG00000010653	-1.24106	1.562e-09	1.54207e-08	216.29	573.354	209.379	492.626	185.474	584.469	281.998	460.528	Elmsan1
ENSRNOG00000007576	-1.24048	0.00931209	0.0195846	9.139	27.0876	14.326	33.5657	16.9714	39.6604	8.74411	14.5539	Zfp597
ENSRNOG00000010680	-1.24036	0.000120797	0.000449584	181.765	390.964	111.302	245.82	107.89	441.135	128.976	173.608	Med12l
ENSRNOG00000002292	-1.2403	1.34044e-10	1.53154e-09	2614.77	6431.49	2055.22	5012.15	2155.37	5368.77	2055.96	4169.7	Hnrnpd
ENSRNOG00000014486	-1.24024	0.00152855	0.00411781	30.4633	96.6124	37.4679	43.438	38.7919	112.023	21.8603	49.8992	Rfx3
ENSRNOG00000055631	-1.24017	0.000696892	0.00207922	68.0348	170.652	81.5478	132.288	78.796	274.144	50.2786	79.007	Zfp280d
ENSRNOG00000004011	-1.23911	2.963e-06	1.63691e-05	94.4363	331.371	114.608	174.739	104.253	217.784	80.883	205.834	Nedd1
ENSRNOG00000020246	-1.23825	0.000240779	0.00082304	316.819	525.499	197.258	595.298	219.416	434.873	406.601	1136.25	Myl9
ENSRNOG00000046256	-1.23817	0.00130132	0.00357437	85.2973	211.283	113.506	142.161	111.527	429.307	73.2319	119.55	Ralgapa1
ENSRNOG00000016719	-1.2379	0.00016483	0.000589625	82.251	251.012	102.486	140.186	75.1592	250.487	59.0227	109.154	Zfp161
ENSRNOG00000012460	-1.23782	0.0151306	0.0297447	12.1853	39.7284	17.632	22.7062	14.5469	67.4923	17.4882	14.5539	Cntf
ENSRNOG00000027012	-1.23694	3.31442e-16	7.11376e-15	1231.73	2837.88	1248.56	2987.35	1099.51	3102.56	1331.29	2647.77	Usp54
ENSRNOG00000024998	-1.23623	0.000748721	0.00220965	87.3282	248.303	115.71	123.403	83.6449	372.251	81.976	122.669	Trps1
ENSRNOG00000005879	-1.23602	1.0315e-05	5.00472e-05	354.39	876.735	348.231	639.723	210.931	920.539	306.044	435.578	Maml2
ENSRNOG00000008309	-1.2352	1.67815e-07	1.16059e-06	307.68	813.53	233.623	547.911	273.967	485.666	204.394	554.089	Rpa3
ENSRNOG00000025463	-1.2351	0.00431759	0.0100795	31.4788	80.3598	16.53	37.5146	27.8816	32.0067	28.4184	96.6796	LOC100125362
ENSRNOG00000053160	-1.23397	0.018174	0.0348931	24.3707	24.3788	15.428	36.5274	2.42449	32.7025	9.83712	30.1474	AABR07071659.2
ENSRNOG00000032825	-1.23361	0.00146807	0.00397594	463.043	812.627	422.065	1376.19	337.004	743.807	173.789	350.334	Rpl30
ENSRNOG00000026963	-1.23327	2.0189e-05	9.147e-05	2729.52	6077.55	2998.53	4984.51	2590.57	9318.81	1879.98	3593.78	Hsp90b1
ENSRNOG00000005823	-1.23324	0.000256679	0.00086986	271.124	614.888	197.258	312.951	144.257	586.557	139.906	254.694	Utp20
ENSRNOG00000061080	-1.23303	0.000333933	0.0010978	217.305	507.441	229.215	355.402	124.861	682.577	177.068	213.111	AABR07059168.2
ENSRNOG00000053303	-1.23261	0.0114704	0.0234438	32.4942	101.127	49.5899	50.3486	14.5469	98.1074	20.7673	25.9892	Bend4
ENSRNOG00000027833	-1.23176	0.000177939	0.000632195	116.776	258.235	92.5678	180.663	73.947	284.581	71.0459	108.115	Fnip2
ENSRNOG00000014258	-1.23161	0.00470483	0.0108594	63.973	73.1365	87.0578	287.283	155.167	378.514	86.3481	180.884	Rab32
ENSRNOG00000001559	-1.2314	4.81457e-05	0.000198333	113.73	199.545	80.4458	217.19	83.6449	271.361	65.5808	117.471	Mtx2
ENSRNOG00000011669	-1.23078	5.42653e-06	2.82478e-05	57.8803	118.282	39.6719	97.7355	42.4286	107.153	36.0695	90.4422	Gstcd
ENSRNOG00000005256	-1.23064	0.000107911	0.000406019	347.282	846.035	320.681	643.672	454.592	1296.27	259.044	453.251	Zc3h15
ENSRNOG00000024595	-1.23	0.00442206	0.0102757	23.3552	72.2335	37.4679	36.5274	18.1837	86.9746	18.5812	32.2265	Cers6
ENSRNOG00000053232	-1.23	1.04223e-06	6.28079e-06	234.568	600.441	196.156	581.477	235.176	394.517	321.346	741.211	Ror2
ENSRNOG00000005711	-1.22757	0.000581283	0.00177398	120.838	272.682	112.404	145.122	104.253	399.387	72.1389	140.341	Ptprd
ENSRNOG00000005985	-1.22678	2.79343e-05	0.00012224	141.147	205.866	63.9158	201.394	66.6735	262.315	92.9062	185.043	Kcnma1
ENSRNOG00000024813	-1.22612	3.34654e-05	0.000143278	53.8186	183.293	68.3238	101.684	72.7347	154.467	42.6275	114.352	Mzt1
ENSRNOG00000016299	-1.22582	0.00486858	0.0111939	10.1544	24.3788	9.91798	21.719	15.7592	32.7025	9.83712	27.0287	Klf4
ENSRNOG00000021144	-1.22578	1.61117e-07	1.12019e-06	350.328	636.558	246.847	594.311	304.274	888.533	236.091	539.535	Cebpg
ENSRNOG00000000387	-1.22552	1.34871e-07	9.51373e-07	152.317	412.634	142.158	288.27	152.743	415.391	139.906	254.694	Slc25a16
ENSRNOG00000053939	-1.22539	0.0237248	0.0438561	9.139	14.4467	4.40799	20.7318	4.84898	23.6571	16.3952	22.8705	AABR07010787.1
ENSRNOG00000031579	-1.22466	0.000195848	0.000687044	34.5251	74.0394	31.9579	78.9782	16.9714	75.1461	36.0695	51.9783	LOC100363469
ENSRNOG00000023233	-1.22439	2.7004e-05	0.000118685	33.5097	103.836	42.9779	83.9143	40.0041	123.852	49.1856	73.8092	LOC102546648
ENSRNOG00000024019	-1.22414	3.0845e-05	0.000133237	165.517	435.207	125.628	304.066	129.71	371.556	127.883	170.489	Ccdc6
ENSRNOG00000003782	-1.22413	0.000346712	0.00113496	79.2047	125.506	44.0799	139.199	64.249	189.953	40.4415	76.9279	Acot9
ENSRNOG00000002163	-1.22386	1.0732e-07	7.71185e-07	532.093	1331.81	563.121	1065.22	579.453	1618.42	428.461	894.027	Klf3
ENSRNOG00000010659	-1.22241	1.84798e-06	1.05943e-05	126.931	325.051	109.098	209.292	117.588	288.06	83.069	195.438	Gabpb1
ENSRNOG00000026979	-1.22229	0.0159127	0.0310719	20.3089	30.6993	9.91798	24.6807	2.42449	27.1361	14.2092	28.0683	AABR07069466.1
ENSRNOG00000017462	-1.22129	1.17635e-05	5.63641e-05	90.3746	157.108	82.6498	143.148	75.1592	236.571	50.2786	158.014	Spata5
ENSRNOG00000059827	-1.22042	0.000772868	0.00226913	151.301	278.099	85.9558	203.369	106.678	126.635	109.301	450.132	LOC691995
ENSRNOG00000006378	-1.2204	0.00143627	0.00390057	87.3282	286.225	137.75	190.535	128.498	477.317	106.022	114.352	Mga
ENSRNOG00000003123	-1.22026	2.9942e-12	4.19027e-11	1594.25	3714.61	1527.37	3445.42	1647.44	2996.8	1473.38	4389.05	Rpa1
ENSRNOG00000012324	-1.21927	7.77231e-05	0.00030335	142.162	466.809	167.504	259.641	147.894	443.223	124.604	184.003	Soga3
ENSRNOG00000000529	-1.21927	0.00020358	0.000711117	48.7413	112.865	30.8559	90.8249	30.3061	54.2722	39.3485	91.4818	Pim1
ENSRNOG00000004130	-1.21844	8.49346e-05	0.000327874	318.85	563.422	238.031	566.668	294.576	914.277	174.882	342.017	Anapc4
ENSRNOG00000058461	-1.2176	4.82345e-09	4.43371e-08	2697.02	7342.54	2747.28	5499.84	2634.21	6095.18	2002.4	4505.48	Sfpq
ENSRNOG00000014722	-1.2169	3.87586e-05	0.000163424	94.4363	294.352	125.628	171.778	78.796	263.011	78.697	147.618	Raph1
ENSRNOG00000013491	-1.21659	0.000424518	0.00135075	109.668	293.449	169.708	201.394	135.771	478.708	83.069	181.924	Setx
ENSRNOG00000020792	-1.21614	0.000466594	0.00146291	1862.33	2579.64	744.95	3771.21	971.009	2556.36	2247.24	4629.19	Etv4
ENSRNOG00000001528	-1.21584	2.76781e-09	2.65073e-08	2924.48	6414.34	1934.01	5024.99	2166.28	4956.16	2766.42	6349.67	Gap43
ENSRNOG00000037604	-1.21499	0.00399919	0.00943733	92.4055	173.361	60.6099	122.416	78.796	312.413	56.8367	60.2948	Ascc3
ENSRNOG00000037227	-1.21459	0.000606059	0.00183801	68.0348	127.312	68.3238	103.659	52.1266	250.487	56.8367	86.284	Yes1
ENSRNOG00000007371	-1.21392	2.37963e-05	0.000105796	98.4981	285.323	103.588	167.829	104.253	245.616	62.3018	154.895	Rbmx2
ENSRNOG00000046949	-1.21376	5.82973e-10	6.10091e-09	235.583	609.471	211.583	502.499	198.808	452.268	267.788	557.207	Kcnb1
ENSRNOG00000000572	-1.21292	7.18646e-05	0.000282679	445.78	1003.14	510.225	981.304	320.033	1206.51	299.486	460.528	Chst3
ENSRNOG00000028196	-1.21196	7.50202e-05	0.000293677	74.1275	140.855	62.8138	137.225	60.6123	171.862	36.0695	90.4422	Mgme1
ENSRNOG00000009310	-1.21194	0.00117239	0.00326118	126.931	272.682	107.996	232.986	90.9184	351.377	80.883	84.2048	Nmd3
ENSRNOG00000008990	-1.21192	4.37042e-07	2.82102e-06	256.907	483.062	229.215	553.834	152.743	631.784	255.765	404.391	Amotl1
ENSRNOG00000025742	-1.2116	1.44985e-08	1.2063e-07	532.093	1675.82	610.506	1318.94	590.364	924.714	544.321	1355.59	Lmnb2
ENSRNOG00000010921	-1.21152	8.18405e-05	0.000317335	61.9421	135.438	61.7118	124.391	56.9755	199.694	53.5577	81.0861	Taf1d
ENSRNOG00000003999	-1.21026	7.20253e-08	5.33698e-07	213.243	540.849	182.932	444.252	178.2	324.241	216.417	522.902	Adcy3
ENSRNOG00000014358	-1.20891	0.013052	0.0261844	20.3089	52.3693	15.428	28.6296	20.6082	45.9226	6.55808	17.6726	Zic5
ENSRNOG00000005258	-1.20838	0.00123033	0.00340136	542.247	1190.95	469.451	735.484	660.674	1953.1	266.695	598.79	Myef2
ENSRNOG00000013965	-1.20803	0.00375313	0.00892759	96.4672	214.895	98.0778	128.34	78.796	316.588	44.8136	73.8092	Noc3l
ENSRNOG00000004048	-1.20763	0.00327283	0.00793234	29.4479	66.816	30.8559	47.3869	20.6082	120.373	38.2555	39.5035	Lrrk2
ENSRNOG00000007887	-1.20715	9.53911e-05	0.000363727	334.081	808.113	333.905	517.307	243.661	958.112	232.812	357.611	Elk4
ENSRNOG00000024737	-1.20645	9.64666e-05	0.000367293	459.996	1013.08	403.331	774.973	389.131	1328.97	294.021	450.132	Tnrc6a
ENSRNOG00000004688	-1.20624	3.25975e-07	2.14542e-06	369.622	859.579	255.663	546.924	221.841	624.13	323.532	672.599	Rbfox2
ENSRNOG00000018373	-1.20591	2.98047e-07	1.97554e-06	909.838	2139.92	855.15	1963.59	557.633	1843.86	801.179	1259.95	Tln2
ENSRNOG00000019195	-1.20559	8.30975e-07	5.09699e-06	101.544	250.109	89.2618	190.535	83.6449	229.613	80.883	148.658	Polh
ENSRNOG00000025881	-1.20437	0.000205711	0.000717027	17.2626	51.4664	20.9379	54.2975	29.0939	60.5343	28.4184	53.0179	Rbms3
ENSRNOG00000025539	-1.20383	0.00898619	0.0189694	35.5406	67.7189	34.1619	47.3869	16.9714	137.072	37.1625	32.2265	Vps13a
ENSRNOG00000009894	-1.20356	0.00958125	0.0200534	76.1583	106.544	49.5899	133.276	69.098	254.662	37.1625	38.4639	Vps50
ENSRNOG00000028176	-1.20344	0.00360605	0.0086201	53.8186	84.8744	35.2639	81.9399	42.4286	144.726	21.8603	40.5431	Elmod2
ENSRNOG00000057096	-1.20199	4.83397e-05	0.000199008	142.162	365.682	143.26	257.666	192.747	495.407	109.301	229.744	Gnai1
ENSRNOG00000002128	-1.20191	1.41159e-05	6.637e-05	334.081	768.384	257.867	487.69	232.751	790.425	230.626	380.481	Ppat
ENSRNOG00000011619	-1.2018	0.00855846	0.0181898	39.6023	120.088	44.0799	65.157	52.1266	208.043	51.3716	35.3452	Myo9a
ENSRNOG00000004057	-1.20169	0.000347932	0.00113809	132.008	415.343	201.666	272.475	213.355	693.014	161.766	246.377	Ccdc88a
ENSRNOG00000017997	-1.2015	5.41287e-06	2.81991e-05	62.9576	126.409	62.8138	134.263	46.0653	141.943	44.8136	95.6401	Nek4
ENSRNOG00000023591	-1.20149	0.00121693	0.00336931	79.2047	139.05	68.3238	137.225	76.3715	250.487	39.3485	76.9279	Ppp2r3c
ENSRNOG00000014478	-1.20141	2.66626e-05	0.000117343	238.629	572.451	182.932	349.478	198.808	596.298	160.673	276.525	Fndc3a
ENSRNOG00000012045	-1.20087	9.80291e-06	4.78111e-05	326.973	641.073	225.909	488.677	204.869	807.82	253.579	386.719	Adgrb3
ENSRNOG00000005291	-1.20038	4.05485e-06	2.17663e-05	391.962	931.813	279.907	602.209	213.355	800.862	389.113	594.632	Slc38a1
ENSRNOG00000011677	-1.20025	1.398e-05	6.58023e-05	383.838	1003.14	413.249	738.446	369.735	1244.78	348.671	493.794	Slc39a10
ENSRNOG00000003875	-1.20011	0.000734698	0.00217366	105.606	192.322	90.3638	132.288	59.4	289.452	57.9297	104.996	Ocrl
ENSRNOG00000010765	-1.20007	1.51233e-06	8.84063e-06	406.178	830.686	524.551	1213.3	442.47	1551.63	567.274	860.761	Vcl
ENSRNOG00000002790	-1.19994	0.00319158	0.0077541	59.9112	111.962	35.2639	102.672	64.249	231.7	60.1158	56.1366	Abcb7
ENSRNOG00000040110	-1.19987	0.000356404	0.00116203	275.185	542.655	219.297	340.593	206.082	646.395	100.557	309.791	Foxn2
ENSRNOG00000002941	-1.199	0.00171891	0.00455923	228.475	386.449	156.484	349.478	141.833	653.353	139.906	140.341	Uhmk1
ENSRNOG00000010479	-1.19899	4.86674e-05	0.000200042	323.927	750.326	364.761	624.915	312.759	1142.5	273.253	406.47	Mycbp2
ENSRNOG00000002860	-1.19887	8.23926e-06	4.10102e-05	467.105	1027.52	385.699	755.229	426.71	1305.32	322.439	587.355	Ccdc181
ENSRNOG00000010301	-1.19842	0.000599724	0.0018226	46.7105	126.409	23.1419	61.2081	32.7306	73.7545	45.9066	80.0466	Eif4e3
ENSRNOG00000005135	-1.19828	0.02353	0.0435453	14.2162	37.0197	18.734	24.6807	23.0327	73.0587	9.83712	14.5539	Bclaf3
ENSRNOG00000020066	-1.19736	0.00087587	0.00252392	60.9267	172.458	41.8759	77.0037	61.8245	157.25	43.7206	69.6509	Pcdhb11
ENSRNOG00000014293	-1.19734	0.000648731	0.00195517	201.058	494.8	126.73	275.436	138.196	175.341	187.998	556.168	Nkd1
ENSRNOG00000018938	-1.19632	0.0110277	0.0226533	12.1853	27.9905	7.71398	19.7445	18.1837	43.8352	12.0232	21.8309	Mkx
ENSRNOG00000048800	-1.19593	0.00310396	0.00756655	79.2047	146.273	62.8138	124.391	72.7347	261.62	43.7206	58.2157	AABR07031756.2
ENSRNOG00000030151	-1.19489	7.5715e-05	0.000295954	82.251	188.71	96.9758	154.007	61.8245	273.448	80.883	119.55	Thsd7a
ENSRNOG00000033330	-1.19394	0.00104562	0.00294362	54.834	127.312	46.2839	69.1059	27.8816	122.46	34.9764	56.1366	Skida1
ENSRNOG00000016717	-1.19259	0.00159106	0.00426249	33.5097	71.3306	13.224	45.4125	31.5184	79.3209	42.6275	80.0466	Gas2
ENSRNOG00000033517	-1.19097	7.00223e-05	0.000276097	105.606	167.04	114.608	368.236	89.7062	235.179	98.3712	162.172	LOC100360791
ENSRNOG00000006929	-1.1908	5.08162e-06	2.66969e-05	551.386	1417.58	501.409	915.16	501.87	1388.11	384.741	704.826	Hnrnpll
ENSRNOG00000014605	-1.19059	0.00610831	0.013604	67.0193	71.3306	44.0799	77.991	38.7919	209.435	32.7904	57.1761	Lig4
ENSRNOG00000024450	-1.18963	1.18002e-06	7.04616e-06	143.178	403.605	135.546	257.666	120.012	255.357	108.208	240.14	Poc1b
ENSRNOG00000032596	-1.1896	0.00241902	0.00610995	15.2317	41.5343	12.122	28.6296	23.0327	54.2722	22.9533	41.5826	RT1-T24-1
ENSRNOG00000022778	-1.18921	0.000186631	0.000658373	389.931	799.084	304.151	582.464	254.572	899.665	201.115	339.938	Pphln1
ENSRNOG00000006810	-1.18869	9.56776e-06	4.6804e-05	298.541	627.529	180.728	430.431	190.323	550.375	183.626	336.819	Lancl2
ENSRNOG00000019354	-1.18859	2.88861e-07	1.91757e-06	708.78	1874.46	704.176	1289.32	532.176	1632.34	606.623	1019.81	Ptch1
ENSRNOG00000030247	-1.18821	8.62783e-05	0.000332276	295.494	900.211	351.537	540.013	288.514	944.892	268.881	357.611	Eif4ebp3
ENSRNOG00000011498	-1.18776	1.93895e-05	8.80918e-05	825.556	2251.88	703.074	1275.5	1006.16	2289.87	569.46	1251.64	Psip1
ENSRNOG00000048577	-1.18762	0.00488265	0.0112223	62.9576	208.574	88.1598	135.25	135.771	348.594	55.7437	85.2444	Zfp955a
ENSRNOG00000015971	-1.18737	0.000763484	0.00224713	442.734	846.035	565.325	929.968	522.478	1850.12	295.114	529.139	Slc12a2
ENSRNOG00000014188	-1.18717	0.00732231	0.0159119	38.5869	75.8452	18.734	31.5913	25.4572	80.0167	15.3022	35.3452	Tma16
ENSRNOG00000012424	-1.18685	1.71648e-06	9.90995e-06	166.533	352.139	133.342	315.913	130.923	382.688	122.418	207.913	Adam23
ENSRNOG00000015859	-1.18683	1.68285e-06	9.74157e-06	220.351	401.799	136.648	359.351	169.714	419.566	238.277	562.405	Chdh
ENSRNOG00000002331	-1.18663	0.00163652	0.00436727	31.4788	66.816	38.5699	53.3103	15.7592	50.0974	33.8834	103.957	Aldh3a1
ENSRNOG00000009378	-1.18583	4.92969e-09	4.51767e-08	6765.91	11939.3	4681.28	13026.5	4536.22	11418.7	4354.57	9885.23	Rpl4
ENSRNOG00000058663	-1.18524	0.000864358	0.00249846	95.4518	193.225	72.7318	144.135	103.041	287.364	49.1856	101.877	Suz12
ENSRNOG00000001640	-1.18461	8.50663e-06	4.22134e-05	221.367	448.751	198.36	385.019	197.596	638.046	159.58	292.118	Tomm70
ENSRNOG00000021497	-1.18402	0.000139429	0.000509215	228.475	452.363	161.994	298.143	132.135	460.618	109.301	224.546	Akt3
ENSRNOG00000009957	-1.18354	0.000539236	0.00166078	16.2471	39.7284	28.6519	58.2464	21.8204	59.1427	25.1393	50.9387	Slc25a13
ENSRNOG00000024492	-1.18332	4.35182e-05	0.000181097	111.699	259.138	59.5079	144.135	87.2817	202.477	76.511	154.895	Ap1ar
ENSRNOG00000049302	-1.1831	0.00209724	0.00540264	134.039	353.944	171.912	204.356	121.225	592.123	142.092	140.341	Chd9
ENSRNOG00000005334	-1.18236	0.000235109	0.000805745	127.946	285.323	153.178	189.548	118.8	444.614	88.5341	187.122	Acvr2a
ENSRNOG00000016047	-1.18224	0.000897379	0.00257511	1066.22	2173.33	1174.73	1771.09	794.021	3999.44	886.434	953.282	Macf1
ENSRNOG00000007568	-1.1818	2.03218e-05	9.19442e-05	129.977	326.857	121.22	250.756	164.865	403.562	103.836	195.438	Spata6
ENSRNOG00000023601	-1.18144	0.0001561	0.000563484	81.2356	216.701	61.7118	102.672	72.7347	199.694	62.3018	110.194	Elavl4
ENSRNOG00000033099	-1.18124	0.000367802	0.00119531	69.0502	169.749	67.2218	120.442	58.1878	242.833	79.79	87.3235	Dcc
ENSRNOG00000022395	-1.18087	3.0464e-09	2.88338e-08	479.29	1209.01	438.595	917.134	360.037	985.944	447.043	799.426	Tnrc6c
ENSRNOG00000016813	-1.18055	0.000179405	0.000636192	216.29	421.663	146.566	317.887	146.682	558.725	150.836	197.518	Tia1
ENSRNOG00000022402	-1.1799	0.00025993	0.000879509	208.166	393.673	144.362	305.053	115.163	494.712	137.72	177.766	Luzp1
ENSRNOG00000046547	-1.17949	0.00939478	0.0197395	15.2317	25.2817	11.02	19.7445	6.06123	34.0941	15.3022	29.1078	Rbm24
ENSRNOG00000060773	-1.17919	0.00363616	0.00868254	30.4633	93.9036	25.3459	32.5785	23.0327	44.531	18.5812	49.8992	Sertad4
ENSRNOG00000008892	-1.17862	5.36276e-06	2.79827e-05	334.081	559.81	195.054	485.716	160.016	482.187	180.347	442.855	Parp2
ENSRNOG00000052391	-1.17835	2.60618e-06	1.45516e-05	101.544	190.516	72.7318	163.88	58.1878	153.075	63.3948	164.251	Sh3bp5
ENSRNOG00000020271	-1.17834	2.54077e-07	1.70215e-06	405.162	829.783	316.273	689.085	329.731	956.025	286.37	550.97	Tial1
ENSRNOG00000016387	-1.17757	2.88266e-08	2.27945e-07	2449.25	3967.43	1541.69	5256.99	1663.2	3680.77	1876.7	4132.27	Rpl34
ENSRNOG00000037356	-1.17709	0.00511159	0.0116807	25.3861	46.0489	19.836	29.6168	20.6082	68.1881	12.0232	31.187	Dph6
ENSRNOG00000011585	-1.17685	0.001873	0.00491311	175.672	379.226	137.75	245.82	71.5225	402.866	123.511	121.629	Fat3
ENSRNOG00000009209	-1.17665	6.7408e-09	6.01017e-08	187.857	394.576	143.26	353.427	136.984	400.779	186.905	332.661	Slitrk1
ENSRNOG00000009338	-1.17615	0.000443564	0.00140213	74.1275	166.137	66.1198	125.378	71.5225	223.351	51.3716	77.9675	Kras
ENSRNOG00000049128	-1.176	0.00223899	0.00572158	140.131	317.828	141.056	200.407	132.135	528.806	103.836	119.55	Nktr
ENSRNOG00000010309	-1.17591	2.53945e-06	1.42094e-05	211.212	476.741	182.932	354.415	174.563	423.74	118.045	296.276	Nfyb
ENSRNOG00000024730	-1.17554	4.18108e-06	2.23887e-05	196.996	441.528	141.056	292.219	167.29	491.233	159.58	275.485	Ppm1e
ENSRNOG00000015036	-1.17431	0.00946123	0.0198408	21.3243	34.3109	7.71398	32.5785	14.5469	61.9259	28.4184	33.2661	Ctgf
ENSRNOG00000003554	-1.17401	0.00339941	0.00819679	14.2162	51.4664	19.836	29.6168	21.8204	45.2268	13.1162	28.0683	Piga
ENSRNOG00000013340	-1.17398	3.9027e-06	2.10186e-05	271.124	602.247	290.927	568.643	278.816	783.467	196.742	384.639	Twsg1
ENSRNOG00000003041	-1.17376	3.226e-10	3.5375e-09	189.888	432.498	185.136	395.878	168.502	364.598	147.557	366.967	Smg6
ENSRNOG00000002541	-1.17343	0.00222282	0.00568692	154.348	403.605	196.156	238.909	145.469	587.948	112.58	140.341	Pds5a
ENSRNOG00000005374	-1.17105	0.000204551	0.000713554	134.039	387.352	141.056	231.998	149.106	325.633	73.2319	173.608	Lyar
ENSRNOG00000010234	-1.17053	0.000178429	0.000633372	203.089	344.012	133.342	250.756	135.771	443.918	87.4411	220.388	Nsmaf
ENSRNOG00000023661	-1.17043	7.30576e-06	3.68417e-05	249.799	628.432	250.153	436.354	298.212	750.765	187.998	401.272	Celf2
ENSRNOG00000017938	-1.17014	0.000446784	0.00141027	225.429	483.062	200.564	348.491	187.898	642.221	132.255	203.755	Btaf1
ENSRNOG00000002662	-1.16986	0.000982997	0.00278957	64.9885	182.39	84.8538	132.288	111.527	274.144	49.1856	107.075	Pbdc1
ENSRNOG00000010071	-1.16982	0.00267253	0.00665257	45.695	78.554	24.2439	49.3614	29.0939	53.5764	13.1162	71.7301	RGD1560010
ENSRNOG00000033280	-1.1694	9.92038e-10	9.98993e-09	1238.84	2708.76	1342.23	3029.8	1506.82	3914.55	1353.15	2581.24	Pam
ENSRNOG00000011908	-1.16813	0.00189653	0.00496586	67.0193	167.04	51.7939	94.7738	66.6735	180.211	38.2555	59.2553	Asxl2
ENSRNOG00000051772	-1.16812	0.0230649	0.0427997	18.278	36.1168	22.0399	22.7062	9.69796	53.5764	7.6511	16.6331	AABR07027272.1
ENSRNOG00000059968	-1.16812	0.000112726	0.000421948	150.286	316.925	116.812	254.705	132.135	434.873	120.232	159.054	Jak2
ENSRNOG00000013454	-1.16764	1.58407e-05	7.34549e-05	238.629	569.742	192.85	467.946	313.972	743.111	208.766	359.69	Rala
ENSRNOG00000004863	-1.16662	1.76915e-05	8.11102e-05	316.819	694.345	212.685	423.52	163.653	444.614	192.37	427.262	Mpped2
ENSRNOG00000002579	-1.16623	0.000238393	0.000815291	34.5251	146.273	77.1398	116.493	89.7062	196.911	69.9529	146.579	Parm1
ENSRNOG00000011238	-1.16567	0.00151452	0.00408591	98.4981	137.244	72.7318	195.471	106.678	337.462	66.6738	100.838	Tiparp
ENSRNOG00000014862	-1.16519	0.0133103	0.0266348	10.1544	16.2525	13.224	23.6935	12.1225	38.9646	9.83712	21.8309	Gabrg3
ENSRNOG00000015370	-1.16504	0.00803197	0.0172249	38.5869	22.573	16.53	65.157	25.4572	74.4503	29.5114	85.2444	Slc35g2
ENSRNOG00000003578	-1.16445	0.000161324	0.000579622	96.4672	277.196	112.404	178.688	141.833	377.122	95.0922	163.212	Fem1c
ENSRNOG00000030622	-1.16439	0.00335264	0.00809819	22.3398	56.8839	18.734	26.6551	19.3959	40.3562	12.0232	38.4639	Enox2
ENSRNOG00000053405	-1.16355	0.00143785	0.00390405	151.301	325.954	148.77	289.258	181.837	535.764	95.0922	139.302	Rpap3
ENSRNOG00000019613	-1.16299	2.70482e-05	0.000118839	61.9421	156.205	45.1819	111.557	48.4898	92.541	64.4878	134.104	Syt9
ENSRNOG00000027784	-1.16274	2.0319e-05	9.19442e-05	219.336	394.576	288.723	705.867	305.486	588.644	341.02	896.106	Tsku
ENSRNOG00000005249	-1.16202	8.52698e-05	0.000328876	388.915	669.966	354.843	805.577	431.559	1223.91	251.393	490.675	Snx6
ENSRNOG00000006628	-1.16177	1.31324e-05	6.21256e-05	81.2356	194.128	85.9558	157.956	59.4	198.998	71.0459	114.352	Dusp16
ENSRNOG00000037207	-1.16142	0.000706559	0.00210231	120.838	238.371	116.812	181.65	96.9796	418.87	98.3712	127.867	Ubr1
ENSRNOG00000015389	-1.16138	0.0017533	0.00463915	185.826	421.663	189.544	253.717	198.808	599.081	85.2551	198.557	Stag1
ENSRNOG00000000170	-1.16124	0.000236372	0.000809437	188.873	390.061	145.464	283.334	191.535	559.421	120.232	209.992	Slc30a4
ENSRNOG00000012603	-1.16121	8.59116e-05	0.000331058	123.884	337.692	130.036	186.586	110.314	301.28	79.79	166.331	Sestd1
ENSRNOG00000054626	-1.16114	1.10557e-09	1.1099e-08	5782.96	10372.7	4180.98	13011.7	4391.97	9143.47	4695.59	10080.7	Rps8
ENSRNOG00000009700	-1.16079	0.00491301	0.0112881	174.656	175.166	77.1398	130.314	94.5551	228.917	123.511	517.704	Dync1i1
ENSRNOG00000036572	-1.15993	0.000602904	0.00183056	48.7413	56.8839	35.2639	103.659	26.6694	102.978	34.9764	62.374	Sfxn4
ENSRNOG00000018273	-1.15988	0.000183326	0.000648512	2485.81	6068.52	2176.44	3631.02	2789.38	7571.66	1587.06	2922.22	Ncl
ENSRNOG00000014027	-1.15939	0.000656214	0.00197181	53.8186	185.098	66.1198	101.684	61.8245	150.292	44.8136	67.5718	RGD1304728
ENSRNOG00000059461	-1.15923	0.000405234	0.00130079	23.3552	75.8452	39.6719	68.1187	30.3061	73.7545	25.1393	45.7409	B4galt1
ENSRNOG00000014525	-1.15921	0.000243666	0.000831726	2004.49	3188.21	1874.5	4158.2	1954.14	6618.42	1358.62	2094.73	Hspd1
ENSRNOG00000019688	-1.15878	5.27351e-10	5.57235e-09	453.904	1152.13	544.387	1082	374.584	917.756	479.833	986.548	Diaph1
ENSRNOG00000002735	-1.15825	0.000381792	0.00123403	951.472	2585.06	905.842	1151.11	821.902	2673.25	649.25	1017.74	Dhx9
ENSRNOG00000014209	-1.15771	0.000374353	0.00121298	213.243	434.304	163.096	349.478	187.898	583.774	133.348	187.122	Utp6
ENSRNOG00000042679	-1.15745	0.00676556	0.0148551	67.0193	155.302	47.3859	84.9015	25.4572	157.25	57.9297	43.6618	AABR07006860.1
ENSRNOG00000000604	-1.15711	4.56488e-06	2.42332e-05	1148.47	2530.88	892.618	1886.59	934.641	2473.56	710.459	1328.57	Hdac2
ENSRNOG00000012470	-1.1571	0.00568161	0.0127976	45.695	65.0102	23.1419	46.3997	18.1837	93.9326	21.8603	37.4244	Zc3h12c
ENSRNOG00000001313	-1.15617	1.05172e-07	7.57828e-07	173.641	323.245	122.322	359.351	139.408	311.021	189.091	400.233	Gnaz
ENSRNOG00000051102	-1.15591	0.00966988	0.0202135	30.4633	71.3306	36.3659	46.3997	21.8204	93.9326	17.4882	23.91	AABR07004269.3
ENSRNOG00000013841	-1.15554	7.02149e-05	0.000276773	233.552	563.422	213.787	350.466	146.682	501.67	156.301	255.733	Dcaf1
ENSRNOG00000043037	-1.15527	0.0168294	0.032623	27.417	41.5343	28.6519	29.6168	20.6082	104.37	15.3022	28.0683	Zfp770
ENSRNOG00000005723	-1.15496	0.00103891	0.00292916	171.61	279.002	84.8538	256.679	48.4898	277.623	139.906	178.805	Grin3a
ENSRNOG00000054669	-1.15495	0.00666297	0.0146496	69.0502	143.564	56.2019	101.684	82.4327	254.662	41.5345	53.0179	RGD1305110
ENSRNOG00000016207	-1.15462	0.000580683	0.00177256	619.421	919.172	425.371	794.718	433.984	1618.42	275.439	571.761	Galnt1
ENSRNOG00000003829	-1.15457	1.85441e-07	1.27039e-06	171.61	333.177	171.912	300.117	145.469	388.255	109.301	309.791	Ap3s1
ENSRNOG00000024245	-1.15374	0.00158899	0.00425782	31.4788	67.7189	27.5499	71.0804	35.1551	98.1074	28.4184	34.3057	Zkscan2
ENSRNOG00000001720	-1.15365	6.03591e-05	0.000242531	106.622	262.75	94.7718	276.424	190.323	231.005	138.813	409.589	Hes1
ENSRNOG00000029784	-1.15339	7.50443e-07	4.63784e-06	195.981	350.333	119.016	317.887	128.498	271.361	121.325	319.147	Pak1
ENSRNOG00000005890	-1.15172	2.30287e-08	1.86267e-07	2565.01	5238.74	1965.96	3976.55	2196.59	5972.03	1907.31	3996.09	Serbp1
ENSRNOG00000005733	-1.15149	0.000993465	0.00281439	719.95	1240.61	425.371	766.088	396.404	1505.01	289.649	556.168	Cpsf2
ENSRNOG00000008643	-1.15097	8.99994e-05	0.000345487	95.4518	178.778	55.0999	151.046	94.5551	262.315	84.1621	137.223	Rars2
ENSRNOG00000057700	-1.15078	0.00774746	0.0167245	27.417	64.1073	35.2639	34.553	15.7592	33.3983	14.2092	74.8488	Hist1h2an
ENSRNOG00000013516	-1.15045	0.000557674	0.00171112	992.089	2081.23	1023.76	1525.27	1013.44	3529.08	663.459	1059.32	Sf3b1
ENSRNOG00000010852	-1.15044	5.13308e-07	3.26286e-06	521.939	1297.5	499.205	853.952	378.221	1089.62	404.415	763.041	Nup205
ENSRNOG00000001585	-1.14908	0.000367945	0.00119548	48.7413	152.593	67.2218	112.544	83.6449	224.742	66.6738	97.7192	Nrip1
ENSRNOG00000016645	-1.14847	2.31041e-07	1.55828e-06	221.367	551.684	207.175	378.108	147.894	421.653	209.859	392.956	Sfmbt1
ENSRNOG00000004521	-1.14801	0.00477804	0.011007	31.4788	110.156	71.6298	93.7866	53.3388	206.652	54.6507	55.097	Prpf39
ENSRNOG00000014477	-1.1471	0.000207574	0.000722172	36.556	89.389	31.9579	57.2592	35.1551	66.1007	22.9533	67.5718	Acvr2b
ENSRNOG00000028185	-1.14634	0.00427232	0.00998989	67.0193	162.525	95.8738	162.892	121.225	353.465	62.3018	85.2444	Tstd3
ENSRNOG00000026236	-1.14604	0.000854612	0.00247247	93.4209	187.807	99.1798	147.097	70.3102	321.458	80.883	102.917	Morc3
ENSRNOG00000050562	-1.1459	0.0129021	0.0259212	24.3707	83.0686	44.0799	52.323	43.6408	116.894	16.3952	30.1474	Zfp449
ENSRNOG00000000520	-1.14589	2.04104e-08	1.66221e-07	2728.5	5695.61	2323.01	5057.57	2432.98	6055.52	1889.82	3933.72	Srsf3
ENSRNOG00000004908	-1.14557	0.000786667	0.00229983	96.4672	300.672	133.342	175.726	160.016	418.174	89.6271	163.212	Smc6
ENSRNOG00000002956	-1.14511	9.84441e-06	4.79956e-05	365.56	757.549	284.315	516.32	259.421	747.982	207.673	448.053	Stim2
ENSRNOG00000019340	-1.14501	6.18825e-06	3.1795e-05	240.66	925.492	331.701	638.736	284.878	576.12	312.602	445.974	Cep250
ENSRNOG00000008455	-1.14409	0.000721753	0.00214069	155.363	249.206	142.158	263.59	138.196	484.97	88.5341	159.054	Tmem87a
ENSRNOG00000001958	-1.14397	2.92011e-06	1.61595e-05	157.394	286.225	104.69	275.436	117.588	336.766	116.952	198.557	Ift57
ENSRNOG00000054257	-1.14377	0.000740139	0.00218778	293.463	641.976	386.801	510.396	311.547	1182.16	229.533	361.769	Adam10
ENSRNOG00000047594	-1.14352	0.019082	0.0363649	14.2162	19.8642	9.91798	21.719	8.48572	29.2235	6.55808	15.5935	LOC108348069
ENSRNOG00000050478	-1.14338	0.0236051	0.043672	10.1544	38.8255	9.91798	27.6424	15.7592	13.2201	8.74411	18.7122	LOC102549173
ENSRNOG00000010553	-1.14334	0.000445213	0.00140667	25.3861	51.4664	19.836	53.3103	27.8816	47.3142	28.4184	72.7696	Pnma1
ENSRNOG00000031031	-1.14285	0.00440665	0.0102508	54.834	144.467	69.4258	76.0165	75.1592	260.924	53.5577	74.8488	Zfp292
ENSRNOG00000002024	-1.14281	0.000532753	0.00164352	101.544	187.807	123.424	165.854	101.829	375.73	73.2319	151.777	Epha5
ENSRNOG00000027646	-1.14258	0.000237138	0.000811634	218.321	398.187	157.586	402.789	213.355	541.33	116.952	215.19	Pop4
ENSRNOG00000015274	-1.14247	0.00013688	0.000501305	167.548	335.886	143.26	325.785	118.8	395.213	119.139	153.856	Ddx20
ENSRNOG00000016245	-1.1422	1.00626e-05	4.89497e-05	171.61	362.974	167.504	357.376	179.412	492.624	136.627	230.784	Neto2
ENSRNOG00000025076	-1.1415	0.00108741	0.00305076	505.691	947.162	483.777	817.424	441.257	1596.85	287.463	427.262	RGD1306148
ENSRNOG00000021553	-1.14139	0.000159244	0.00057354	77.1738	118.282	51.7939	102.672	55.7633	181.603	44.8136	102.917	Nckap5
ENSRNOG00000031997	-1.14096	0.0013678	0.00373324	52.8031	110.156	57.3039	91.8121	43.6408	137.768	26.2323	56.1366	Ttll7
ENSRNOG00000060542	-1.14015	0.00251124	0.00629786	60.9267	106.544	73.8338	148.084	96.9796	263.011	44.8136	89.4027	Mid2
ENSRNOG00000009432	-1.13994	0.000364028	0.00118422	523.969	863.191	304.151	772.999	400.041	1363.07	337.741	450.132	Eif2s1
ENSRNOG00000049988	-1.13971	0.00719691	0.0156785	86.3128	195.933	103.588	109.582	67.8857	297.105	46.9996	67.5718	Mbtd1
ENSRNOG00000037220	-1.13964	0.00489048	0.0112383	24.3707	46.9518	20.9379	53.3103	21.8204	68.1881	19.6742	21.8309	AABR07031089.1
ENSRNOG00000020777	-1.13918	0.00043949	0.0013912	55.8495	127.312	44.0799	96.7483	44.8531	137.768	45.9066	57.1761	Zfp382
ENSRNOG00000011293	-1.13883	2.33559e-06	1.31759e-05	351.344	767.481	281.009	651.57	339.429	807.82	243.742	448.053	Hpf1
ENSRNOG00000004367	-1.13837	2.22126e-11	2.82432e-10	349.313	639.267	357.047	798.667	324.882	833.565	338.834	744.329	Elk3
ENSRNOG00000006979	-1.13783	0.00364456	0.008701	105.606	231.147	60.6099	182.637	132.135	125.243	146.464	440.776	Hpca
ENSRNOG00000001547	-1.13737	0.00228269	0.00581391	192.934	334.08	126.73	269.513	140.62	507.932	102.743	125.787	Agps
ENSRNOG00000015894	-1.13711	0.0159251	0.0310913	37.5715	123.7	50.6919	49.3614	19.3959	48.7058	14.2092	46.7805	Dock8
ENSRNOG00000024757	-1.13599	1.17201e-05	5.61765e-05	74.1275	155.302	63.9158	149.071	55.7633	164.208	64.4878	98.7588	AABR07069219.1
ENSRNOG00000017333	-1.13524	0.0191984	0.0365485	21.3243	36.1168	23.1419	38.5019	16.9714	56.3596	6.55808	17.6726	Syt4
ENSRNOG00000007267	-1.13466	4.54939e-07	2.91781e-06	138.1	348.527	120.118	257.666	170.927	363.206	133.348	263.01	Mnat1
ENSRNOG00000025028	-1.1345	0.00513421	0.0117242	98.4981	238.371	126.73	123.403	72.7347	372.251	78.697	91.4818	Prkdc
ENSRNOG00000004239	-1.13443	0.00247775	0.00623179	24.3707	58.6898	33.0599	47.3869	23.0327	68.8839	15.3022	34.3057	LOC100362999
ENSRNOG00000011044	-1.13425	0.00361986	0.00865153	13.2008	51.4664	35.2639	49.3614	26.6694	47.3142	13.1162	44.7013	Clmn
ENSRNOG00000008733	-1.13408	3.01453e-09	2.86195e-08	519.908	969.735	402.229	1048.44	402.465	848.872	360.695	833.732	Lsm3
ENSRNOG00000016643	-1.13402	0.0156951	0.0306973	15.2317	23.4759	16.53	52.323	12.1225	50.7932	41.5345	61.3344	Lpcat2
ENSRNOG00000028219	-1.13374	8.74571e-11	1.02341e-09	236.599	561.616	235.827	517.307	235.176	594.211	274.346	480.279	Tmem209
ENSRNOG00000000814	-1.1336	0.00595054	0.0133049	3069.69	3656.82	2373.7	5776.27	4367.72	13818.5	2230.84	3166.52	Fabp7
ENSRNOG00000011040	-1.13314	0.000355057	0.0011585	85.2973	155.302	49.5899	111.557	71.5225	206.652	54.6507	97.7192	AABR07063855.1
ENSRNOG00000003890	-1.13282	9.38292e-06	4.59939e-05	1319.06	3009.43	1243.05	2105.76	1384.38	3670.33	914.853	1872.26	Nap1l1
ENSRNOG00000011696	-1.13226	0.00448644	0.010405	257.923	269.07	150.974	438.329	115.163	807.124	280.905	249.496	Lifr
ENSRNOG00000001602	-1.13218	0.00040706	0.00130441	209.182	509.246	220.399	351.453	184.261	600.473	146.464	203.755	Ltn1
ENSRNOG00000005673	-1.13215	0.0266915	0.0484696	19.2934	44.243	11.02	8.88505	16.9714	43.8352	14.2092	37.4244	Runx1t1
ENSRNOG00000005486	-1.13161	0.00434822	0.0101365	33.5097	61.3985	30.8559	52.323	29.0939	112.719	26.2323	34.3057	Phf20l1
ENSRNOG00000005478	-1.13129	1.16028e-11	1.52117e-10	727.058	1581.91	644.668	1479.85	580.666	1351.93	638.32	1263.07	Fkbp9
ENSRNOG00000019697	-1.13064	0.00206461	0.0053291	465.074	817.142	308.559	588.387	277.604	1120.93	234.998	288.999	Ankrd28
ENSRNOG00000037247	-1.13026	7.03291e-05	0.000277139	326.973	467.712	332.803	873.696	380.645	550.375	343.206	1138.32	Rras
ENSRNOG00000001971	-1.12919	0.0078252	0.0168551	38.5869	100.224	52.8959	64.1698	27.8816	128.027	29.5114	32.2265	Bbx
ENSRNOG00000013570	-1.12899	0.00116128	0.00323441	102.56	189.613	50.6919	133.276	42.4286	147.509	57.9297	85.2444	Rad54l2
ENSRNOG00000011015	-1.12843	0.000126718	0.000469135	215.274	392.77	208.277	322.823	139.408	622.738	170.51	264.05	Hivep2
ENSRNOG00000004035	-1.128	0.0014085	0.00383473	58.8958	119.185	61.7118	115.506	77.5837	243.529	57.9297	79.007	Krr1
ENSRNOG00000008151	-1.12774	0.00552542	0.0124854	14.2162	48.7576	34.1619	40.4763	30.3061	73.7545	15.3022	40.5431	Plscr4
ENSRNOG00000028832	-1.12658	4.39536e-06	2.34019e-05	81.2356	156.205	61.7118	146.11	50.9143	159.338	74.3249	124.748	Sorcs3
ENSRNOG00000012271	-1.12648	2.37369e-05	0.000105568	1338.36	2808.08	1136.16	2026.78	770.988	2823.54	931.248	1460.59	Cnot1
ENSRNOG00000040297	-1.12501	0.00367351	0.00876052	139.116	253.72	109.098	143.148	87.2817	353.465	59.0227	109.154	Ttc37
ENSRNOG00000033119	-1.1249	0.00383251	0.0090949	32.4942	79.4569	46.2839	46.3997	31.5184	123.852	27.3253	48.8596	Plcb4
ENSRNOG00000009460	-1.1247	0.000266984	0.000899188	175.672	418.955	265.581	387.98	214.567	765.377	195.649	281.722	Pdzd8
ENSRNOG00000000718	-1.12429	0.000795146	0.0023215	362.514	649.199	260.071	421.546	247.298	827.303	151.929	328.503	Cggbp1
ENSRNOG00000001582	-1.12394	0.0015493	0.00416686	74.1275	144.467	37.4679	77.991	31.5184	121.069	48.0926	73.8092	Bach1
ENSRNOG00000023053	-1.12309	0.000565144	0.00172943	506.707	1081.7	360.353	621.953	309.123	983.857	249.207	416.866	Ice1
ENSRNOG00000024250	-1.12277	1.0154e-05	4.93759e-05	323.927	934.521	316.273	561.732	345.49	807.82	280.905	452.211	Wwc3
ENSRNOG00000012455	-1.1225	0.000251605	0.000854948	728.074	1585.53	687.646	1218.24	813.417	2296.83	488.577	813.98	Tardbp
ENSRNOG00000014003	-1.12226	0.000480651	0.00150121	75.1429	89.389	51.7939	117.48	31.5184	138.464	71.0459	155.935	Fbxo16
ENSRNOG00000005795	-1.12226	0.000225483	0.000777033	196.996	290.74	143.26	344.542	139.408	493.32	125.697	188.161	Aasdhppt
ENSRNOG00000016617	-1.12193	0.00363465	0.00868054	83.2665	132.729	141.056	261.615	145.469	489.145	113.673	166.331	Wwtr1
ENSRNOG00000056907	-1.12073	0.00238043	0.00602529	187.857	553.49	292.029	313.938	230.327	878.096	201.115	233.902	Nipbl
ENSRNOG00000019501	-1.12005	0.000211384	0.000733669	97.4827	138.147	63.9158	160.918	84.8572	251.879	63.3948	120.59	Rmnd1
ENSRNOG00000010392	-1.11997	0.0242146	0.0446101	11.1699	19.8642	11.02	29.6168	27.8816	65.4049	17.4882	30.1474	Nrg1
ENSRNOG00000007077	-1.11997	4.996e-05	0.000204647	401.101	771.996	325.089	636.762	243.661	892.012	275.439	405.431	Fem1b
ENSRNOG00000008607	-1.11996	0.000216551	0.000750011	213.243	534.528	218.195	334.67	223.053	642.916	158.487	252.615	U2surp
ENSRNOG00000008980	-1.1199	0.0104165	0.0215637	38.5869	81.2627	36.3659	52.323	43.6408	112.719	13.1162	38.4639	Rbm48
ENSRNOG00000033653	-1.11959	0.00173767	0.00460245	50.7722	121.894	41.8759	68.1187	32.7306	50.0974	39.3485	119.55	Mpp3
ENSRNOG00000010332	-1.11909	7.60088e-06	3.81826e-05	103.575	254.623	82.6498	190.535	96.9796	146.117	98.3712	239.1	Nipsnap3b
ENSRNOG00000050701	-1.11821	0.00173296	0.00459185	77.1738	142.661	49.5899	102.672	64.249	197.606	44.8136	67.5718	AABR07007385.1
ENSRNOG00000029670	-1.11802	0.000502432	0.00155956	27.417	59.5927	23.1419	65.157	42.4286	75.8419	25.1393	54.0574	RGD1564606
ENSRNOG00000012738	-1.11734	4.56631e-06	2.42332e-05	926.085	1648.73	629.24	1584.5	814.629	2087.39	597.879	1116.49	Eif3m
ENSRNOG00000028227	-1.11731	0.000642118	0.00193613	233.552	619.403	238.031	291.232	218.204	688.839	170.51	265.089	Pbrm1
ENSRNOG00000051813	-1.11721	0.00064013	0.00193058	117.792	224.827	87.0578	141.173	61.8245	247.008	67.7669	112.273	Pygo1
ENSRNOG00000011726	-1.11683	0.000231224	0.000794513	568.649	1016.69	310.763	948.725	429.135	619.955	592.413	1539.6	Grin1
ENSRNOG00000012911	-1.11658	7.09605e-09	6.29684e-08	286.355	595.024	221.501	480.78	240.025	542.026	212.045	463.646	Erlin1
ENSRNOG00000018564	-1.11647	3.88208e-08	3.0258e-07	876.329	2078.52	832.008	1639.78	690.98	1289.31	790.249	1910.72	Nup93
ENSRNOG00000060572	-1.11609	0.0147877	0.0291671	24.3707	29.7963	12.122	29.6168	21.8204	69.5797	14.2092	27.0287	Tlk1
ENSRNOG00000010625	-1.11492	0.0173838	0.0336031	29.4479	61.3985	12.122	54.2975	8.48572	32.7025	32.7904	32.2265	Dnmt3b
ENSRNOG00000062108	-1.11441	2.84714e-06	1.58093e-05	280.263	453.265	208.277	560.745	179.412	562.204	219.696	346.175	Tomm5
ENSRNOG00000015621	-1.11435	0.000128623	0.000475187	357.437	722.335	285.417	471.895	206.082	784.859	233.905	364.888	Nsd3
ENSRNOG00000050910	-1.1141	0.00470292	0.0108588	23.3552	62.3014	17.632	33.5657	21.8204	30.6151	14.2092	40.5431	Hmgb3
ENSRNOG00000005904	-1.11366	0.00402881	0.00949867	107.637	264.555	123.424	146.11	128.498	448.093	90.7201	113.313	Cdc27
ENSRNOG00000017939	-1.11349	0.00448772	0.0104061	40.6178	110.156	27.5499	61.2081	27.8816	85.583	38.2555	33.2661	Chn1
ENSRNOG00000015055	-1.11324	0.000168575	0.00060187	40.6178	75.8452	37.4679	75.0293	35.1551	109.936	56.8367	107.075	Scg2
ENSRNOG00000001858	-1.11307	0.000497344	0.00154523	55.8495	117.38	34.1619	84.9015	40.0041	82.104	30.6044	63.4135	Ypel1
ENSRNOG00000003844	-1.11289	0.000476369	0.00148962	630.591	1252.35	599.487	997.1	552.784	1736.01	339.927	603.988	Dhx15
ENSRNOG00000030213	-1.11232	0.00486118	0.0111808	107.637	273.585	100.282	137.225	94.5551	416.782	126.79	98.7588	Vps13c
ENSRNOG00000007644	-1.11141	0.000644576	0.00194309	64.9885	153.496	62.8138	77.991	44.8531	169.079	53.5577	87.3235	Mbtps2
ENSRNOG00000049943	-1.11141	0.00573133	0.0128892	19.2934	102.933	28.6519	38.5019	30.3061	41.7478	31.6974	54.0574	Sinhcaf
ENSRNOG00000005975	-1.11015	0.000133734	0.000491436	954.518	1614.42	400.025	1382.12	758.866	1970.5	1078.8	1924.24	LOC100362027
ENSRNOG00000024414	-1.1093	0.000593412	0.0018072	81.2356	151.69	51.7939	110.569	49.7021	171.166	53.5577	75.8883	Ate1
ENSRNOG00000012564	-1.10857	0.00550563	0.0124484	102.56	191.419	99.1798	164.867	123.649	402.171	68.8599	89.4027	RGD1564541
ENSRNOG00000030775	-1.10798	0.000186364	0.000657657	51.7877	117.38	62.8138	82.9271	37.5796	130.114	40.4415	84.2048	Adarb2
ENSRNOG00000027408	-1.10758	0.00300096	0.00735112	167.548	356.653	186.238	313.938	272.755	744.503	128.976	209.992	Ppid
ENSRNOG00000051151	-1.10749	2.50504e-05	0.00011092	270.108	609.471	252.357	397.853	237.6	694.405	194.556	353.452	Gmps
ENSRNOG00000006803	-1.10741	0.000228501	0.00078619	1033.72	1622.55	688.748	1383.11	666.735	2413.72	565.088	944.966	Dnajc10
ENSRNOG00000043329	-1.10726	1.41905e-05	6.66971e-05	519.908	907.434	430.881	952.674	509.143	1436.12	381.462	668.441	Rnf180
ENSRNOG00000012060	-1.10664	5.37449e-05	0.000218643	258.938	581.48	179.626	287.283	166.078	452.268	169.417	346.175	Gucy1b3
ENSRNOG00000007575	-1.10635	1.69338e-06	9.79385e-06	585.912	912.851	369.169	956.623	347.914	788.338	475.461	1174.71	Plppr1
ENSRNOG00000012284	-1.10606	0.00991022	0.0206447	24.3707	33.408	15.428	40.4763	6.06123	40.3562	20.7673	30.1474	Khdrbs2
ENSRNOG00000011104	-1.1055	2.30451e-08	1.86285e-07	1857.25	3078.95	1223.22	3633	1293.47	2943.92	1691.99	3399.38	Rpl22
ENSRNOG00000060479	-1.10496	0.00499956	0.0114588	57.8803	121.894	56.2019	84.9015	69.098	226.83	46.9996	59.2553	Sp3
ENSRNOG00000008533	-1.10467	6.01362e-05	0.00024171	120.838	307.895	105.792	196.458	73.947	247.704	126.79	167.37	Ago2
ENSRNOG00000051193	-1.10462	0.0100676	0.0209079	21.3243	37.9226	14.326	25.6679	8.48572	38.2688	14.2092	23.91	AABR07010030.2
ENSRNOG00000007500	-1.10459	0.000287673	0.000961682	61.9421	138.147	49.5899	94.7738	31.5184	79.3209	52.4647	110.194	Top1mt
[truncated: 2,223 more rows]
