# Supplementary material for: Exposure to Frontline Antiretroviral Dolutegravir Disrupts Oligodendrocyte Development Across Differentiation Stages
Source: ASN Neuro. 2026 Mar 29;18(1):2647877. doi: 10.1080/17590914.2026.2647877 (PMC13034632; doi:10.1080/17590914.2026.2647877)
Supplement: Online Resource 2 GO Analysis OL DMSO vs OL DTG Significant GO Categories.xlsx [file TASN_A_2647877_SM6524.xlsx]

## Sheet: For Paper
Genes	Process_name	Significant_genes_count	Total_genes_group_count	Percent_significant_genes	P-value	Padj-value
Creb3l1; Atf3; Cebpb; Atf4	GO:1990440~positive regulation of transcription from RNA polymerase II promoter in response to endoplasmic reticulum stress	4	11	36.3636	1.3452e-06	0.00101293
Chac1; Cebpb; Casp4; Atf4; Trib3	GO:0070059~intrinsic apoptotic signaling pathway in response to endoplasmic reticulum stress	5	34	14.7059	2.8335e-06	0.00106681
Hist2h2aa3; Hist2h2aa2; Hist1h2ah; Hist1h2ac; LOC103690190	GO:0006342~chromatin silencing	5	40	12.5	5.84937e-06	0.00146819
Pck2; Atf3; Gpd1; Atf4	GO:0006094~gluconeogenesis	4	27	14.8148	2.88797e-05	0.00543659
Sdf2l1; Cebpb; Stc2; Atf4; Trib3	GO:0034976~response to endoplasmic reticulum stress	5	82	6.09756	0.000145953	0.0219805
Slc7a11; Hmox1; Mt-nd3; Txnip; Stc2; Rcan2	GO:0006979~response to oxidative stress	6	143	4.1958	0.000223105	0.0239997
Sesn2; Atf3; Atf4; Cdkn1a	GO:0034198~cellular response to amino acid starvation	4	46	8.69565	0.000194302	0.0239997
Pck2; Gpd1	GO:0006116~NADH oxidation	2	3	66.6667	0.000323173	0.0304186
Car12; Aldh1l2; Mthfd2	GO:0006730~one-carbon metabolic process	3	26	11.5385	0.00060496	0.0362283
Xirp1; Hist1h2ac; Cth; Hmox1; Lif; Sfrp4; Atf5; Cdkn1a; LOC103690190	GO:0008285~negative regulation of cell proliferation	9	389	2.31362	0.000493577	0.0362283
Slc7a1; Slc7a3	GO:0015809~arginine transport	2	5	40	0.000673567	0.0362283
Sesn2; Atf4	GO:0036091~positive regulation of transcription from RNA polymerase II promoter in response to oxidative stress	2	5	40	0.000673567	0.0362283
Mt-nd4l; Mt-nd5	GO:0042773~ATP synthesis coupled electron transport	2	4	50	0.000482935	0.0362283
Slc7a1; Slc7a3	GO:1903826~arginine transmembrane transport	2	5	40	0.000673567	0.0362283
Lif; Sfrp4; Stc2	GO:0046697~decidualization	3	30	10	0.00088831	0.0445932
Upregulated genes
Downregulated genes
