# Supplementary material for: Exposure to Frontline Antiretroviral Dolutegravir Disrupts Oligodendrocyte Development Across Differentiation Stages
Source: ASN Neuro. 2026 Mar 29;18(1):2647877. doi: 10.1080/17590914.2026.2647877 (PMC13034632; doi:10.1080/17590914.2026.2647877)
Supplement: Online Resource 5 Significant DEGs OL DMSO vs OL DTG Comparison to OPC DMSO vs OL DMSO Sorted and Color Coded Data.xlsx [file TASN_A_2647877_SM6523.xlsx]

## Sheet: Sheet1
Gene Name	log2FoldChange DMSO OL vs. DTG OL	pvalue	padj	log2FoldChange DMSO OPC vs. DMSO OL
Trib3	4.08982	1.06019e-28	6.59703e-25	1.50961
Gdf15	3.16694	1.70658e-22	5.30958e-19	unique
Ifi27l2b	2.70822	5.91755e-07	0.000120728	-3.24375
Fut1	2.67854	9.14451e-06	0.00109426	unique
RGD1309651	2.57101	3.16551e-07	6.90637e-05	unique
Stc2	2.49214	1.99524e-13	2.06923e-10	1.26976
Slc7a11	2.48899	9.90427e-28	4.10862e-24	unique
Chac1	2.42853	1.30054e-18	3.23704e-15	1.79683
Casp4	2.34102	1.17849e-07	2.76722e-05	-1.74026
Slc7a3	2.30897	0.000133482	0.00994718	unique
Cyp4f39	2.18034	2.61392e-05	0.00262341	-2.54434
Gbp5	2.13922	1.40063e-08	5.12673e-06	-1.53068
Eif4ebp1	2.05275	7.8986e-14	1.22873e-10	unique
Atf3	1.97741	1.13473e-13	1.49927e-10	2.07434
Slc4a10	1.97356	7.6372e-08	2.14894e-05	-1.73335
Asns	1.95534	1.34728e-16	2.79448e-13	unique
Lgals3	1.9065	0.000160727	0.0112206	-2.98405
Slc7a7	1.87251	3.27422e-07	6.90637e-05	1.5019
Cnih3	1.78989	1.53563e-09	6.82535e-07	unique
Slc25a34	1.78457	1.55155e-08	5.21867e-06	2.29009
Lif	1.75255	0.00107452	0.0403222	unique
Sfrp4	1.73701	3.8881e-06	0.000579177	unique
Aldh1l2	1.72296	1.07205e-05	0.00124688	unique
Npas2	1.72132	5.55037e-06	0.000719525	unique
Mt-nd1	1.68414	1.57285e-30	1.95741e-26	unique
Mthfd2	1.55322	5.35037e-12	3.91679e-09	-1.25728
Ddit4l2	1.53509	2.06499e-06	0.000356927	-1.42985
Pck2	1.50821	1.19824e-06	0.000226817	1.12831
Slc16a14	1.5066	0.000154485	0.0109237	-3.42121
Scn1b	1.5043	2.76552e-06	0.000452854	-2.58914
Adgrg6	1.48336	0.000348735	0.0197273	-2.08307
AABR07040840.1	1.48093	0.000916	0.0371323	-1.52956
Ddr2	1.46552	1.75018e-10	9.82566e-08	unique
Rtn4rl1	1.46535	2.86074e-05	0.00282555	unique
Atf5	1.45451	1.34327e-07	3.09574e-05	2.20793
Cacna1i	1.451	1.03508e-06	0.000201275	-1.04581
Prr5l	1.44137	2.32713e-05	0.00241343	-1.02485
Kcnk12	1.39281	7.21411e-06	0.000888907	unique
Kcna2	1.38989	8.91529e-10	4.10929e-07	unique
Ttc39b	1.35062	4.29004e-06	0.000613673	-1.06291
AABR07054319.1	1.34126	3.68674e-06	0.00055953	unique
Sesn2	1.33558	2.31692e-11	1.51758e-08	unique
Diras2	1.3245	0.00131947	0.0462144	-3.55651
Cebpb	1.31482	0.000123247	0.0094099	unique
Slc7a1	1.29781	2.03451e-12	1.68796e-09	unique
Creb3l1	1.2685	2.26357e-11	1.51758e-08	unique
Car12	1.25534	2.34393e-06	0.000394192	unique
Mt-co3	1.24709	2.3873e-10	1.23792e-07	unique
Mertk	1.22474	5.94133e-06	0.000762266	unique
Ccdc141	1.22292	0.000704366	0.0314187	1.0575
Ddn	1.22096	0.00103107	0.0391209	-2.92368
Cth	1.21453	0.000540681	0.0269151	unique
Mt-nd4l	1.20893	4.06331e-10	2.02271e-07	unique
Slc1a5	1.20416	2.23092e-05	0.00234461	-2.73593
Mdfic	1.20414	4.34873e-06	0.000615	-1.34605
Nmnat3	1.19929	6.29545e-05	0.00551739	unique
Slc7a5	1.19088	1.5363e-08	5.21867e-06	unique
Piezo1	1.18318	0.000893012	0.0367644	-2.33289
Acacb	1.18141	0.000109282	0.00850007	1.54008
Hmox1	1.17566	7.83491e-05	0.00663302	1.58902
Hopx	1.17554	0.000556251	0.0270412	2.21112
Rcan2	1.1696	4.71267e-09	1.95497e-06	unique
Ak5	1.1401	0.000171395	0.0115924	-1.66604
Atf4	1.12232	1.0102e-10	5.98661e-08	unique
Plekho2	1.10982	1.98074e-07	4.40184e-05	unique
Fzd7	1.10153	2.13615e-06	0.000364169	-1.95091
G0s2	1.10067	0.00044038	0.0230274	unique
Acot11	1.09344	0.00116411	0.0417621	5.50206
Mt-atp8	1.08164	7.46245e-10	3.57193e-07	unique
Ubr7	1.07301	1.81591e-10	9.82566e-08	unique
Manba	1.04015	0.000951293	0.0378238	unique
Mt-nd2	1.02917	8.11851e-07	0.000162959	unique
Pde9a	1.02119	2.45452e-05	0.00248346	1.83626
Mt-nd5	1.01872	6.23703e-06	0.000791387	unique
Cdkn1a	1.01036	3.38995e-06	0.000520839	unique
Mt-nd3	1.00903	2.69153e-11	1.6748e-08	unique
Mog	-1.00506	2.75911e-08	8.8044e-06	3.67497
Tmem179	-1.00512	0.000580462	0.0276776	unique
Cnksr3	-1.01964	0.000114635	0.00886108	3.23669
Tppp	-1.02255	0.00015619	0.0109818	4.2079
Prickle1	-1.03999	0.000173193	0.0116162	2.45305
Adamts4	-1.06683	0.000597933	0.0279584	4.55459
Enpp6	-1.07016	0.000443736	0.0231058	5.63567
Sdf2l1	-1.09717	1.50124e-08	5.21867e-06	unique
Cdhr2	-1.10341	4.07094e-08	1.26657e-05	4.62919
Kndc1	-1.10961	0.000779671	0.0332295	2.02867
LOC100912564	-1.13529	1.24787e-06	0.000231787	2.96545
Fam163a	-1.16545	4.00413e-06	0.000586252	unique
Pnlip	-1.17551	1.68934e-07	3.82251e-05	6.18369
Ccsap	-1.17627	7.9662e-08	2.1552e-05	unique
Plch2	-1.17701	9.51988e-06	0.00112833	3.71182
LOC103690190	-1.19053	0.000965816	0.0380367	2.18461
Gpd1	-1.19565	3.72766e-09	1.59968e-06	3.1591
Pfkl	-1.20519	2.80968e-06	0.00045411	1.94431
Pgf	-1.22213	3.11327e-05	0.00300988	5.38567
Tmem151a	-1.25553	0.000591891	0.0279584	4.60873
Xirp1	-1.26573	0.000133084	0.00994718	5.15352
Arpc1b	-1.26977	2.33564e-08	7.64921e-06	unique
Chga	-1.34548	0.000138971	0.0102205	unique
Mfng	-1.35804	1.35275e-08	5.10151e-06	4.18427
Mbp	-1.38683	7.80495e-06	0.00095228	5.297
S1pr5	-1.43526	6.8833e-08	1.99215e-05	4.33905
Prr22	-1.44801	0.0010541	0.0398732	1.19465
Birc7	-1.49371	0.000631484	0.0292149	6.30225
Pmp2	-1.54567	0.00139616	0.0471455	unique
Klhl29	-1.56819	0.000426367	0.0228546	-1.1001
AY172581.10	-1.57814	0.000215129	0.0135903	unique
Kif19	-1.58409	1.24109e-13	1.49927e-10	5.95922
Hist1h3a	-1.64551	8.45212e-05	0.0071019	unique
Aim2	-1.6954	0.00145705	0.0483049	5.53979
Hist2h2aa2	-1.73183	3.73446e-12	2.90471e-09	4.19587
LOC691141	-1.75551	6.43346e-05	0.00559891	1.36627
AABR07019383.1	-1.77601	0.000536426	0.0268106	7.24566
Hist1h2ac	-1.83776	0.000163655	0.0112524	unique
Hist1h2ah	-1.88504	0.00137266	0.0465471	unique
Hist2h2aa3	-1.95972	8.84314e-07	0.000174687	3.80689
Kcne4	-1.96317	0.000715626	0.0315815	4.22596
Gjc3	-2.07093	6.30399e-09	2.53075e-06	3.78016
Hist2h3c2	-2.1396	1.13585e-07	2.71839e-05	5.54152
Arrdc4	-2.20491	9.87684e-16	1.75596e-12	unique
LOC102549173	-2.22367	8.99292e-08	2.28402e-05	4.95927
Nppa	-2.25996	0.000732048	0.0320786	1.94731
Tmprss5	-2.33404	1.03099e-07	2.51582e-05	4.80269
Atp10b	-2.48783	4.65694e-08	1.41355e-05	unique
Aoc1	-2.70966	0.000464521	0.0240219	6.66811
Txnip	-2.92097	5.67832e-07	0.000117778	unique
Atp2a3	-3.03281	1.32519e-13	1.49927e-10	2.6803
