# Supplementary material for: Exposure to Frontline Antiretroviral Dolutegravir Disrupts Oligodendrocyte Development Across Differentiation Stages
Source: ASN Neuro. 2026 Mar 29;18(1):2647877. doi: 10.1080/17590914.2026.2647877 (PMC13034632; doi:10.1080/17590914.2026.2647877)
Supplement: Online Resource 4 GO Analysis DMSO OPC vs DMSO OL Significant GO Categories.xlsx [file TASN_A_2647877_SM6522.xlsx]

## Sheet: Sheet1
Genes	Process_name	Significant_genes_count	Total_genes_group_count	Percent_significant_genes	P-value	Padj-value
Dapk2; Nek4; Plk5; Rps6kb2; Plk4; Pkmyt1; Aak1; Ttk; Pink1; Atr; Vrk1; Pask; Stk32b; Mmd2; Lama1; Dyrk1b; Pdik1l; Wee1; Morc3; Nim1k; Map4k2; Rps6ka5; Map3k10; Prkdc; Mok; Nek1; Rps6kl1; Cdk18; Pbk; Dmpk; Cpne3; Prkd3; Tlk1; Prkacb; Ccnt1; Coq8b; Vrk2; Fastk; Bub1; Mink1; Nuak2; Map3k11; Ror1; Rps6ka6; Lrrk2; Map3k20; Taf1; Fnip2; Epha10; Wnk3; Brsk1; Rps6ka3; Hunk; Cdk17; Ulk4; Abl1; Abl2; Aatk;…	GO:0006468~protein phosphorylation	163	486	33.5391	1.64206e-09	6.97031e-06
Plch2; Dapk2; Net1; Rps6kb2; Pink1; Depdc1b; Racgap1; Stk32b; Arhgap29; Abr; Vav2; Depdc1; Arhgef28; Wsb1; Plekhm1; Nim1k; Map4k2; Rps6ka5; Stk32a; Asb6; Ect2; Pdzd8; Melk; Def8; Gpr155; Mok; Adcy1; Spsb1; Dok1; Prkd3; Tlk1; Spsb3; Kctd9; Mink1; Nuak2; Camk1d; Rps6ka6; Lrrk2; Map3k20; Dgkh; Ppp1r1c; Nod1; Spsb4; Wnk3; Brsk1; Dgkd; Rps6ka3; Tns3; Hunk; Rasa4; Bmx; Vav3; Shc4; Nrbp2; Haspin; Camk2a…	GO:0035556~intracellular signal transduction	143	409	34.9633	1.89539e-09	6.97031e-06
Cadm2; Snph; Pcdh18; Cers1; Atp6v0d1; Abr; Nipbl; Aspm; Col4a1; Sphk2; Ctns; Prkdc; Spata5; Diaph1; Rpgrip1l; Med1; Rogdi; Zfhx3; Smarca1; Gjc2; Shroom4; Emx1; Wrn; Pcdh19; Aatk; Atm; Ak4; Apod; Bcl2; Bmp4; Brca1; Brca2; Cast; Ccng1; Cd9; Cst3; Dync1i1; Hmgcs2; Igf1r; Jag2; Kcna1; Stmn1; Nes; Nog; Pdgfra; Ptprz1; Pcsk1n; Cxcl12; Selenop; Thra; Kcnab1; Gabra5; Nt5e; S1pr1; Pou3f1; Pfkfb3; Rpl4; St…	GO:0007420~brain development	107	310	34.5161	3.30301e-07	0.000809788
Mcm7; Pclaf; Top1mt; Rpa3; Rfc3; Rpa1; Recql4; Rbms1; Ing5; Gins3; Ticrr; Blm; Cdt1; Recql; Sin3a; Orc2; Nasp; Helb; Fam111a; Gins1; Wrn; Pif1; Rrm1; Pole; Rrm2; Adra2a; Nfia; Pdgfb; Rpa2; Rbbp7; Nfib; Dnajc2; Rfc1; Prim1; Lig1; Pola1; Pola2; Fen1; Prim2; Orc1;	GO:0006260~DNA replication	40	76	52.6316	9.59467e-07	0.00176422
Cenpc; Top1mt; Knstrn; Incenp; Hjurp; Espl1; Ntmt1; Ska2; Cenpe; Ska3; Spc25; Usp44; Cdt1; Cenpt; Ndc80; Mis18a; Ska1; Cenpn; Cdca2; Bub1; Bex4; Mis12; Pmf1; Sgo1; Esco2; Cenpw; Brca1; Nek2; Nde1; Spag5; Top2a; Kif11; Cenpf; Pttg1; Birc5; Cdk5rap2;	GO:0007059~chromosome segregation	36	65	55.3846	1.34621e-06	0.00198028
Knstrn; Cntrl; Mcm5; Spdl1; Ska2; Pds5a; Ska3; Spc25; Wee1; Nuf2; Cdc7; Rbbp8; Cdc6; Cdt1; Cenpt; Bora; Itgb3bp; Ankle2; Kif18b; Cenpj; Ccna1; Kif14; Spice1; Mis18a; Ska1; Pds5b; Cdca2; Cdc14b; Cdca3; Kifc1; Mapre3; Cks1b; Cks2; Ncapd2; Cdca4; Tipin; Mis12; Dsn1; Cdca8; Psrc1; Brcc3; Cdc45; Cenpw; Ncaph; Ccnb1; Ccne1; Ccng1; Cdk1; Gnai1; Prkce; Rala; Smc1a; Nde1; Cib1; Spag5; Kif2c; Cdc20; Timele…	GO:0051301~cell division	68	180	37.7778	4.02769e-06	0.00493727
Mapkapk3; Ttk; Pink1; Atr; Vrk1; Stk32b; Morc3; Stk32a; Cdc7; Map3k10; Tnks; Prkdc; Clspn; Dmpk; Vrk2; Camk1d; Lrrk2; Taf1; Smg1; Atm; Bcl2; Camk2a; Camk2b; Camk2d; Cdk1; Uhmk1; Mapk3; Pdgfb; Phkg1; Plk1; Prkcb; Prkcg; Prkcz; Sgk1; Syk; Tgfbr1; Prkce; Hipk3; Ilk; Camkk2; Sgk2; Sgk3; Rps6ka2; Plk2; Prkd1; Map3k1; Prkcq; Csnk1g1; Csnk1g2; Csnk1g3; Camkv; Mapk8; Chek2; Camk1g; Akt3; Cdk5r1; Dclk1; P…	GO:0018105~peptidyl-serine phosphorylation	59	151	39.0728	7.54549e-06	0.00792815
Syne3; S100a13; Arap3; Arhgap18; Palmd; Vrk1; Plxnc1; Cdc7; RGD1309594; Cdc42ep2; Shroom3; Rhoj; Sema4d; Plxnb1; Diaph1; Sema3e; Cdc42ep4; Vrk2; Rdx; Plxnb3; Cdc42se2; Phip; LOC691418; Aldoa; Anxa1; Fn1; Fyn; Myh9; Ptk2; S100b; Tpm1; Pdpn; Vegfa; Lpar1; Kit; Ezr; Msn; Fgr; Csnk1g1; Csnk1g2; Csnk1g3; Gas7; Rhoq; Myh9l1; Palm2; Dlc1; Slc9a3r1; Myh10; Gna12; Parva; Itga7; Epb41l3;	GO:0008360~regulation of cell shape	52	127	40.9449	9.17312e-06	0.00843354
Osmr; Cntfr; Rtkn2; S100a13; Tnfsf13; Eif5a2; Tpd52; Birc6; Rpa1; Tiam1; Recql4; Sphk2; Cdc7; Kif20b; Folr2; Shmt2; Cnot6l; Slc35f6; Gadd45gip1; Gli2; Mdm4; Efnb2; Ddrgk1; Itgav; Kif14; Cnot6; Nudt16; Wnt7b; Prc1; Emp2; Med1; Wwtr1; Rogdi; Rad51b; E2f3; Taf1; Cdca7l; Tipin; Tns3; Phip; Pdf; Rarg; Shc4; Slc25a33; Zfp703; Sapcd2; Suz12; Sinhcaf; Tial1; Rrm2; Adam10; Adm; Adora2b; Adrb2; Agt; Aldh3a…	GO:0008284~positive regulation of cell proliferation	149	521	28.5988	1.63964e-05	0.0120595
Mcm7; Dnmt3b; Atr; Tjp1; Rad54b; Nfatc2; Adcy1; Slc10a4; Mthfr; Gmps; Tgif1; Rad54l; Ccnt1; Terf1; Pms1; Smpd1; Taf1; Rad51; Emx1; Hmgb2l1; Vav3; Abl1; Bloc1s3; Pnp; Ada; Ak4; Aldh1a1; Aldh3a1; Anxa1; Apod; Bcl2; Cav1; Ccnb1; Ccne1; Cdk1; Cdkn2a; Cpt1a; Cst3; Cyp7b1; Drd2; Egr1; Fn1; Fyn; Gad1; Gad2; Gsta1; Gstm1; Hmgb1; Hmgcs2; Hsd11b2; Igfbp3; Itgb1; Lipe; Lox; Lpl; Maob; Map1b; Nes; P2rx7; Pam…	GO:0042493~response to drug	150	525	28.5714	1.60237e-05	0.0120595
LOC108348122; Ppid; Lrp6; Ano6; Net1; Mllt11; Tex261; Csrnp3; Clip3; Ing5; Map3k10; Ect2; Melk; Prkdc; Gadd45b; Mtch1; Endog; Frzb; Terf1; Map3k11; Pmaip1; Smpd1; Camk1d; Adamtsl4; Map3k20; Usp27x; Trim35; Rarg; Tcf7l2; Abl1; Atm; Fam72a; Adm; Adrb1; Adrb2; Aldh1a1; Anxa1; Apbb1; Bmp4; Cdkn2a; Ctrb1; Grin1; Hmgb1; Hmox1; Id3; Igfbp3; Itgb1; Jak2; Msx2; P2rx7; Pdgfrb; Rps6; S100b; Slk; Eef1a2; Phl…	GO:0043065~positive regulation of apoptotic process	108	350	30.8571	1.85988e-05	0.0124359
Mcm7; Mcm3; Mcm8; Mcm2; Mcm5; Gins4; Ccne2; Cdc7; Cdc6; Mcm10; Orc6; Topbp1; Cdc45; Ccne1; Mcm4; Mcm6; Pola1; Pola2;	GO:0006270~DNA replication initiation	18	24	75	3.56219e-05	0.0218332
Cenpc; Nek4; Cntrl; Espl1; Mybl1; Ska2; Cenpe; Ska3; Gem; Wee1; Nuf2; Cdc6; Mastl; Cdt1; Cenpt; Pbk; Ttyh1; Kif18b; Ska1; Myb; Cdca5; Ofd1; Cep250; Xrcc2; Prdm5; Rrm1; Cenpw; Pole; Rrm2; Ccnb1; Cdk1; Nup153; Plk1; Rps6; Plk2; Lbr; Tubb3; Cenpf; Aurka; Cit;	GO:0000278~mitotic cell cycle	40	93	43.0108	3.98279e-05	0.0225334
Plppr1; Fnbp1l; Pcdh18; Actl6b; Nrsn1; Plxna4; Nkx2-2; Slitrk1; Rbfox1; Vps13a; Rbfox2; Fbxo45; Hes6; Cln8; LOC314140; Sspo; Elavl4; Nexmif; Pcdh19; Tmem223; Camk2a; Camk2d; Cntf; Dpysl3; Ctf1; Glrb; Hmgb1; Mag; Map1b; Mobp; Nbl1; Nes; Ret; Rgs9; Scn2a; Scn3a; Slc1a2; Tnr; Gfra2; Pdpn; Prps1; Vegfa; Thbs4; Erbb4; Myt1l; Ptpro; Gap43; Ptprr; Gng8; Pde5a; Tpp1; Rfng; Nrg1; Cntn4; Gas7; Nrn1; Kalrn;…	GO:0007399~nervous system development	72	213	33.8028	4.45674e-05	0.0234138
Dis3; Arap3; Net1; Arhgap18; Rgs17; Fgd5; Racgap1; Arhgap29; Abr; Vav2; Dock6; Dock3; Dock5; Arhgef28; Sbf1; Arhgap22; Rasal2; Rapgef6; Pkp4; Ralgapa2; Hps4; Plekhg3; Dennd1b; Ect2; Adgrb3; Arhgap23; Rgl3; Fgd2; Cdc42ep2; Psd4; Ranbp1; Sema4d; Plxnb1; Psd2; Ralgps2; Rasgef1c; Dennd3; Cdc42ep4; Rasgrp2; Bcar3; Fgd3; Rgma; Arhgef37; Lims1; Lrrk2; Dock8; Tbc1d4; Rapgef5; Dock4; Evi5l; Rasgef1b; Acap…	GO:0043547~positive regulation of GTPase activity	119	410	29.0244	6.6899e-05	0.0328028
Saraf; Tpcn2; Myb; Ryr1; Atp2a3; Cacna1c; Cacna2d1; Calcrl; Camk2a; Camk2b; Camk2d; Casr; Cav1; Chrna4; Chrna7; Chrnb2; Grin1; Itpr1; Itpr3; P2rx7; Prkcb; Slc8a1; Ramp2; Cdh23; Trpm7; Slc8a2; Psen2; Atp2b4; Kcnn4; Grin3a; Nalcn; Cacna1b; Cacna2d3; Cacnb2; Cacnb4; Cacna1h; Ryr3; Bspry; Tpcn1; Cacna1d;	GO:0006816~calcium ion transport	40	97	41.2371	8.27889e-05	0.038057
LOC108348233; Ncam2; Cercam; Icam5; Pcdh18; Rom1; Igfbp7; Lama1; Pkp1; Pkp4; Hapln3; Hapln4; Efnb2; Pcdhb11; Lpp; Itgav; Itga9; Emilin1; Vcl; Lmln; Parvb; Emp2; Sspo; Lama4; Susd5; Pcdh19; Tln2; Svep1; Ajap1; Islr; Thbs3; Ada; Atp1b2; Bcan; Cd44; Cd9; Col12a1; Bcar1; Hapln1; Fn1; Itga5; Itgb1; Itgb4; Mag; Kitlg; Mog; Muc1; Myh9; Nrcam; Rasa1; Sdc1; Tnr; Pdpn; Prkce; Pdzd2; Dscam; Cib1; Lef1; Mybp…	GO:0007155~cell adhesion	90	292	30.8219	9.12138e-05	0.0394634
Mcm7; Pclaf; Fancd2; Slf1; Nek4; Plk5; Mcm8; Atr; Nipbl; Rad54b; Ddx11; Rad18; Nfatc2; Uba6; Blm; Nek1; Wdr76; Polq; Sirt4; Dtl; Rad54l; Ube2t; Smc6; Mcm10; Usp28; Hpf1; Fbxo45; Pmaip1; Ddias; Helb; Slf2; Fbxo31; Cbl; Taf1; Rif1; Topbp1; Brsk1; Rad51; Tipin; Wrn; Xrcc2; Zranb3; Suv39h1l1; Setx; Vav3; H2afx; Rnf169; Abl1; Ccdc13; Atm; Zfp385a; Apbb1; Bcl2; Brca1; Brca2; Fbxw7; Tipinl1; Fmr1; Mapk3…	GO:0006974~cellular response to DNA damage stimulus	77	242	31.8182	0.000125283	0.0464473
Cemip; Ror2; Lamb1; Mien1; Tiam1; Ssh2; Ddrgk1; Cpne3; Washc1; Cpeb1; Sema4d; Itgav; Diaph1; Rras2; Spag9; Rdx; Cxcl16; Zfp703; Adam10; Adra2a; Bmp4; Bcar1; Ctsh; Egfr; Ets1; F2r; Fn1; Grm1; Has2; Hmgb1; Igf1r; Itga5; Itgb1; Jak2; Pak1; Pdgfa; Pdgfb; Pdgfra; Pdgfrb; Pik3r1; Plau; Pld2; Ptk2; Ptprz1; Ret; Cxcl12; Tgfbr1; Pdpn; S1pr1; Gper1; Vegfa; Sphk1; Ilk; Cib1; Lef1; Erbb4; Kit; Lyn; Mmp2; Fgr…	GO:0030335~positive regulation of cell migration	67	202	33.1683	0.000126301	0.0464473
Mapkapk3; Aak1; Ttk; Atr; Vrk1; Pask; Melk; Vrk2; Mink1; Map3k11; Epha4; Lrrk2; Taf1; Wnk3; Brsk1; Smg1; Bmx; Abl1; Aatk; Atm; Camk2a; Camk2b; Camk2d; Cdkl5; Egfr; Ephb1; Fgfr2; Fyn; Igf1r; Jak2; Uhmk1; Pak1; Pdgfra; Pdgfrb; Pim1; Prkcg; Ptk2; Slk; Syk; Tgfbr1; Thy1; Tyro3; Yes1; Flt3; Nek2; Trpm7; Camkk2; Stk17b; Pim3; Erbb4; Kit; Fgfr3; Eif2s1; Prkd1; Map3k1; Lyn; Fgr; Csnk1g1; Csnk1g2; Csnk1g3…	GO:0046777~protein autophosphorylation	62	182	34.0659	0.000121526	0.0464473
