# Supplementary material for: Exposure to Frontline Antiretroviral Dolutegravir Disrupts Oligodendrocyte Development Across Differentiation Stages
Source: ASN Neuro. 2026 Mar 29;18(1):2647877. doi: 10.1080/17590914.2026.2647877 (PMC13034632; doi:10.1080/17590914.2026.2647877)
Supplement: Online Resource 1 Significant DEGs OL DMSO vs OL DTG Raw Data.xlsx [file TASN_A_2647877_SM6521.xlsx]

## Sheet: Significant-DEGs
ID	log2FoldChange	pvalue	padj	231024DEDMSO	231024DEDTG	231031A-DEDMSO	231031A-DEDTG	231031B-DEDMSO	231031B-DEDTG	231121DEDMSO	231121DEDTG	Gene.name
ENSRNOG00000007319	4.08982	1.06019e-28	6.59703e-25	15.7091	680.238	14.6847	241.357	25.8911	345.007	30.4594	206.592	Trib3
ENSRNOG00000019661	3.16694	1.70658e-22	5.30958e-19	16.6331	215.854	27.4115	196.398	43.1518	371.704	19.6512	170.041	Gdf15
ENSRNOG00000026605	2.70822	5.91755e-07	0.000120728	9.24063	69.311	0.978981	17.7468	7.55156	37.9919	6.87793	35.7562	Ifi27l2b
ENSRNOG00000020995	2.67854	9.14451e-06	0.00109426	0.924063	44.557	3.91592	20.1131	5.39397	12.3217	7.86049	37.3454	Fut1
ENSRNOG00000017646	2.57101	3.16551e-07	6.90637e-05	4.62032	43.5669	13.7057	100.565	31.285	147.86	7.86049	46.8804	RGD1309651
ENSRNOG00000020729	2.49214	1.99524e-13	2.06923e-10	48.0513	310.909	19.5796	108.847	47.4669	259.782	36.3548	171.63	Stc2
ENSRNOG00000010210	2.48899	9.90427e-28	4.10862e-24	58.216	474.285	66.5707	307.612	98.1703	476.439	89.4131	489.463	Slc7a11
ENSRNOG00000014387	2.42853	1.30054e-18	3.23704e-15	152.47	1793.17	381.803	1670.57	491.93	2263.08	303.611	1427.07	Chac1
ENSRNOG00000033697	2.34102	1.17849e-07	2.76722e-05	10.1647	60.3995	6.85287	20.1131	15.1031	60.5816	8.84305	64.3612	Casp4
ENSRNOG00000004133	2.30897	0.000133482	0.00994718	218.079	1604.05	85.1713	409.36	160.74	415.857	103.169	381.4	Slc7a3
ENSRNOG00000029478	2.18034	2.61392e-05	0.00262341	7.3925	41.5866	8.81083	33.1274	3.23638	19.5093	4.91281	17.4808	Cyp4f39
ENSRNOG00000032240	2.13922	1.40063e-08	5.12673e-06	7.3925	68.3208	13.7057	41.4093	19.4183	60.5816	9.82561	49.2641	Gbp5
ENSRNOG00000012582	2.05275	7.8986e-14	1.22873e-10	265.206	2589.26	561.935	2432.5	849.011	2496.17	526.653	1617.77	Eif4ebp1
ENSRNOG00000003745	1.97741	1.13473e-13	1.49927e-10	29.57	100.006	29.3694	169.187	42.073	161.209	41.2676	129.517	Atf3
ENSRNOG00000005307	1.97356	7.6372e-08	2.14894e-05	16.6331	80.2027	16.6427	53.2405	11.8667	45.1795	10.8082	42.1129	Slc4a10
ENSRNOG00000007546	1.95534	1.34728e-16	2.79448e-13	336.359	2915.02	666.686	2033.79	840.381	2315.45	642.595	2371.83	Asns
ENSRNOG00000010645	1.9065	0.000160727	0.0112206	12.9369	17.8228	11.7478	91.1004	25.8911	95.4931	11.7907	29.3996	Lgals3
ENSRNOG00000010296	1.87251	3.27422e-07	6.90637e-05	10.1647	102.976	18.6006	72.1705	26.9698	62.6352	21.6163	44.4966	Slc7a7
ENSRNOG00000022724	1.78989	1.53563e-09	6.82535e-07	39.7347	153.474	21.5376	134.876	32.3638	138.619	67.7967	131.901	Cnih3
ENSRNOG00000021526	1.78457	1.55155e-08	5.21867e-06	51.7475	161.396	45.0331	291.048	97.0915	352.195	85.4828	157.327	Slc25a34
ENSRNOG00000007002	1.75255	0.00107452	0.0403222	6.46844	21.7834	13.7057	31.9443	8.63035	41.0723	2.94768	12.7133	Lif
ENSRNOG00000054957	1.73701	3.8881e-06	0.000579177	7.3925	53.4685	16.6427	33.1274	18.3395	46.2063	15.721	58.7991	Sfrp4
ENSRNOG00000008586	1.72296	1.07205e-05	0.00124688	55.4438	358.437	68.5287	93.4667	40.9942	88.3054	41.2676	140.641	Aldh1l2
ENSRNOG00000013408	1.72132	5.55037e-06	0.000719525	19.4053	39.6063	26.4325	140.792	42.073	129.378	31.442	83.4312	Npas2
ENSRNOG00000030644	1.68414	1.57285e-30	1.95741e-26	35978.4	96774.9	39659.5	109363	36211.9	131470	32451	126100	Mt-nd1
ENSRNOG00000010833	1.55322	5.35037e-12	3.91679e-09	172.8	774.302	163.49	466.15	269.698	566.798	256.448	719.892	Mthfd2
ENSRNOG00000010047	1.53509	2.06499e-06	0.000356927	97.0266	481.216	88.1083	183.384	102.485	279.292	83.5177	131.901	Ddit4l2
ENSRNOG00000018536	1.50821	1.19824e-06	0.000226817	156.167	881.239	115.52	295.781	241.65	396.348	181.774	402.059	Pck2
ENSRNOG00000017072	1.5066	0.000154485	0.0109237	25.8738	111.888	19.5796	41.4093	25.8911	30.8042	20.6338	76.28	Slc16a14
ENSRNOG00000021102	1.5043	2.76552e-06	0.000452854	175.572	597.064	254.535	933.484	402.39	1298.91	299.681	382.194	Scn1b
ENSRNOG00000011411	1.48336	0.000348735	0.0197273	17.5572	33.6653	11.7478	31.9443	12.9455	29.7774	4.91281	36.5508	Adgrg6
ENSRNOG00000060899	1.48093	0.000916	0.0371323	6.46844	44.557	16.6427	17.7468	10.7879	48.2599	16.7035	30.1941	AABR07040840.1
ENSRNOG00000002881	1.46552	1.75018e-10	9.82566e-08	80.3935	346.555	100.835	194.032	87.3823	203.308	87.4479	238.375	Ddr2
ENSRNOG00000003121	1.46535	2.86074e-05	0.00282555	37.8866	87.1338	65.5917	249.639	87.3823	226.924	52.0757	107.269	Rtn4rl1
ENSRNOG00000020060	1.45451	1.34327e-07	3.09574e-05	2265.8	12022.5	3708.38	13498.2	6754.33	14675.1	4912.81	8150.83	Atf5
ENSRNOG00000060407	1.451	1.03508e-06	0.000201275	42.5069	117.829	38.1803	94.6498	35.6002	185.852	71.727	116.009	Cacna1i
ENSRNOG00000004666	1.44137	2.32713e-05	0.00241343	22.1775	57.4291	35.2433	104.115	33.4426	100.627	22.5989	46.8804	Prr5l
ENSRNOG00000016110	1.39281	7.21411e-06	0.000888907	73.925	318.83	55.8019	112.397	83.0671	243.353	101.204	149.382	Kcnk12
ENSRNOG00000018285	1.38989	8.91529e-10	4.10929e-07	194.977	377.25	156.637	367.951	152.11	417.911	199.46	677.779	Kcna2
ENSRNOG00000042603	1.35062	4.29004e-06	0.000613673	28.646	68.3208	22.5166	61.5224	19.4183	52.3672	27.5117	68.3341	Ttc39b
ENSRNOG00000031167	1.34126	3.68674e-06	0.00055953	113.66	488.147	93.0032	207.046	106.801	207.415	119.872	195.467	AABR07054319.1
ENSRNOG00000042785	1.33558	2.31692e-11	1.51758e-08	1008.15	4453.72	1596.72	3649.93	1810.22	4146.25	1638.91	3027.36	Sesn2
ENSRNOG00000032328	1.3245	0.00131947	0.0462144	16.6331	37.6259	9.78981	36.6768	17.2607	46.2063	11.7907	19.07	Diras2
ENSRNOG00000057347	1.31482	0.000123247	0.0094099	61.9122	172.287	56.7809	134.876	66.8852	299.828	88.4305	75.4854	Cebpb
ENSRNOG00000000924	1.29781	2.03451e-12	1.68796e-09	770.669	2713.03	1189.46	1784.15	865.193	2305.18	876.445	2297.14	Slc7a1
ENSRNOG00000005413	1.2685	2.26357e-11	1.51758e-08	350.22	1091.15	357.328	1018.67	417.493	1084.31	497.176	715.125	Creb3l1
ENSRNOG00000017766	1.25534	2.34393e-06	0.000394192	36.0385	69.311	27.4115	84.0017	29.1274	83.1714	42.2501	85.815	Car12
ENSRNOG00000030700	1.24709	2.3873e-10	1.23792e-07	29564.5	60515.4	39468.6	103407	44354.6	100750	33865	84847.1	Mt-co3
ENSRNOG00000017319	1.22474	5.94133e-06	0.000762266	72.0769	152.484	103.772	204.68	137.007	310.096	108.082	313.86	Mertk
ENSRNOG00000012580	1.22292	0.000704366	0.0314187	34.1903	43.5669	44.0541	121.862	71.2004	145.807	55.0234	164.479	Ccdc141
ENSRNOG00000059605	1.22096	0.00103107	0.0391209	18.4813	52.4783	13.7057	39.043	18.3395	25.6702	14.7384	34.9616	Ddn
ENSRNOG00000010658	1.21453	0.000540681	0.0269151	27.7219	142.583	33.2854	69.8042	53.9397	77.0105	74.6746	148.587	Cth
ENSRNOG00000031053	1.20893	4.06331e-10	2.02271e-07	1211.45	2233.79	1392.11	2934.14	1536.2	3697.53	977.648	2963	Mt-nd4l
ENSRNOG00000015948	1.20416	2.23092e-05	0.00234461	130.293	552.507	134.12	203.497	138.086	290.586	147.384	220.099	Slc1a5
ENSRNOG00000053787	1.20414	4.34873e-06	0.000615	42.5069	95.055	34.2643	98.1992	67.964	116.029	43.2327	121.571	Mdfic
ENSRNOG00000013585	1.19929	6.29545e-05	0.00551739	19.4053	55.4488	21.5376	61.5224	32.3638	66.7425	30.4594	54.0316	Nmnat3
ENSRNOG00000018824	1.19088	1.5363e-08	5.21867e-06	4755.23	20104.1	8214.63	18007.1	9749.06	19183.8	8857.79	14790.4	Slc7a5
ENSRNOG00000056786	1.18318	0.000893012	0.0367644	34.1903	90.1042	70.4866	211.779	94.9339	238.219	81.5526	98.5283	Piezo1
ENSRNOG00000000658	1.18141	0.000109282	0.00850007	39.7347	58.4192	42.0962	119.495	42.073	138.619	67.7967	118.393	Acacb
ENSRNOG00000014117	1.17566	7.83491e-05	0.00663302	1328.8	5359.72	1026.95	2095.31	1501.68	2865.82	2603.79	4273.27	Hmox1
ENSRNOG00000024689	1.17554	0.000556251	0.0270412	139.534	262.391	288.799	948.864	321.481	437.42	171.948	433.842	Hopx
ENSRNOG00000010350	1.1696	4.71267e-09	1.95497e-06	174.648	349.525	172.301	533.588	210.365	346.034	153.28	370.276	Rcan2
ENSRNOG00000046947	1.1401	0.000171395	0.0115924	26.7978	65.3503	22.5166	48.508	19.4183	51.3404	29.4768	51.6479	Ak5
ENSRNOG00000017801	1.12232	1.0102e-10	5.98661e-08	1943.3	4665.62	1922.72	3654.67	2472.6	4796.22	2361.09	5817.94	Atf4
ENSRNOG00000029242	1.10982	1.98074e-07	4.40184e-05	232.864	362.397	222.229	455.502	175.843	462.063	266.274	655.531	Plekho2
ENSRNOG00000016119	1.10153	2.13615e-06	0.000364169	117.356	229.716	93.0032	146.707	92.7763	244.38	119.872	285.255	Fzd7
ENSRNOG00000006019	1.10067	0.00044038	0.0230274	48.9753	146.543	44.0541	78.0861	31.285	124.244	84.5003	99.3229	G0s2
ENSRNOG00000007837	1.09344	0.00116411	0.0417621	121.976	201.002	265.304	709.873	292.353	676.666	285.925	472.777	Acot11
ENSRNOG00000033299	1.08164	7.46245e-10	3.57193e-07	5656.19	10969	6801.96	13688.7	7194.48	14812.7	4625.9	11913.2	Mt-atp8
ENSRNOG00000008108	1.07301	1.81591e-10	9.82566e-08	900.962	1864.46	841.924	1465.89	885.69	2244.6	1037.58	2135.84	Ubr7
ENSRNOG00000052247	1.04015	0.000951293	0.0378238	30.4941	46.5374	20.5586	48.508	19.4183	61.6084	35.3722	61.1829	Manba
ENSRNOG00000031033	1.02917	8.11851e-07	0.000162959	7946.94	15816.8	10709.1	19191.4	12370.5	26268.8	7500.87	17350.5	Mt-nd2
ENSRNOG00000001174	1.02119	2.45452e-05	0.00248346	245.801	375.269	186.985	517.025	196.341	631.486	377.303	519.657	Pde9a
ENSRNOG00000029971	1.01872	6.23703e-06	0.000791387	7623.52	11535.3	8773.63	14266.1	9779.27	18404.5	8706.47	26467.6	Mt-nd5
ENSRNOG00000000521	1.01036	3.38995e-06	0.000520839	2065.28	6370.67	3357.9	8152.9	4048.71	7037.74	3722.92	5018.59	Cdkn1a
ENSRNOG00000033615	1.00903	2.69153e-11	1.6748e-08	5344.78	9765.91	4207.66	8275.94	5246.18	9513.37	4071.73	10420.2	Mt-nd3
ENSRNOG00000000775	-1.00506	2.75911e-08	8.8044e-06	618.198	357.447	696.055	287.499	644.04	291.613	459.839	268.569	Mog
ENSRNOG00000013128	-1.00512	0.000580462	0.0276776	266.13	198.031	192.859	70.9873	229.783	107.815	219.111	75.4854	Tmem179
ENSRNOG00000018052	-1.01964	0.000114635	0.00886108	1287.22	538.645	1790.56	886.159	1637.61	901.537	878.41	434.637	Cnksr3
ENSRNOG00000028261	-1.02255	0.00015619	0.0109818	903.734	278.234	830.176	437.755	593.337	343.98	348.809	259.034	Tppp
ENSRNOG00000022772	-1.03999	0.000173193	0.0116162	846.442	314.87	989.75	448.403	659.143	379.919	356.67	245.526	Prickle1
ENSRNOG00000003538	-1.06683	0.000597933	0.0279584	1411.97	715.883	2826.32	1200.87	2006.56	1038.1	950.137	481.517	Adamts4
ENSRNOG00000009660	-1.07016	0.000443736	0.0231058	1222.54	465.374	1630.98	829.369	1447.74	754.703	648.49	309.887	Enpp6
ENSRNOG00000001859	-1.09717	1.50124e-08	5.21867e-06	1160.62	677.267	1006.39	578.547	1047.51	422.018	1205.6	390.14	Sdf2l1
ENSRNOG00000017917	-1.10341	4.07094e-08	1.26657e-05	1052.51	497.059	1646.65	708.69	1117.63	556.53	1005.16	483.901	Cdhr2
ENSRNOG00000027240	-1.10961	0.000779671	0.0332295	285.535	164.366	616.758	296.964	687.192	289.56	286.908	119.982	Kndc1
ENSRNOG00000045840	-1.13529	1.24787e-06	0.000231787	137.685	63.37	163.49	59.1561	193.104	74.9569	114.96	78.6637	LOC100912564
ENSRNOG00000024825	-1.16545	4.00413e-06	0.000586252	95.1785	49.5078	97.8981	35.4937	93.8551	40.0455	73.6921	35.7562	Fam163a
ENSRNOG00000017725	-1.17551	1.68934e-07	3.82251e-05	5025.06	2228.84	7858.28	2677.41	5885.9	2578.31	3268	2272.51	Pnlip
ENSRNOG00000017690	-1.17627	7.9662e-08	2.1552e-05	258.738	92.0846	212.439	76.903	169.371	99.6003	162.123	86.6095	Ccsap
ENSRNOG00000014226	-1.17701	9.51988e-06	0.00112833	77.6213	28.7145	92.0242	36.6768	62.5701	36.9651	77.6223	34.9616	Plch2
ENSRNOG00000060492	-1.19053	0.000965816	0.0380367	58.216	14.8523	46.0121	11.8312	38.8366	23.6166	41.2676	29.3996	LOC103690190
ENSRNOG00000056457	-1.19565	3.72766e-09	1.59968e-06	754.96	344.574	744.026	340.739	468.197	263.889	824.369	270.953	Gpd1
ENSRNOG00000001214	-1.20519	2.80968e-06	0.00045411	2427.51	1480.28	5130.84	2227.82	4329.2	1650.08	2900.52	1057.59	Pfkl
ENSRNOG00000005650	-1.22213	3.11327e-05	0.00300988	69.3047	58.4192	132.162	34.3106	81.9883	35.9383	119.872	43.7021	Pgf
ENSRNOG00000049951	-1.25553	0.000591891	0.0279584	56.3678	25.7441	118.457	67.438	124.061	44.1527	78.6049	22.2483	Tmem151a
ENSRNOG00000037085	-1.26573	0.000133084	0.00994718	52.6716	32.6752	79.2975	35.4937	55.0185	23.6166	64.849	14.3025	Xirp1
ENSRNOG00000000991	-1.26977	2.33564e-08	7.64921e-06	3079.9	1315.92	4432.83	1639.81	3597.78	1651.11	2276.59	947.143	Arpc1b
ENSRNOG00000052549	-1.34548	0.000138971	0.0102205	191.281	114.858	122.373	31.9443	106.801	41.0723	176.861	46.8804	Chga
ENSRNOG00000008133	-1.35804	1.35275e-08	5.10151e-06	214.383	112.878	291.736	112.397	262.147	89.3322	190.617	61.1829	Mfng
ENSRNOG00000016516	-1.38683	7.80495e-06	0.00095228	99334.9	32283.1	152730	56873.9	136656	59091.7	57572.2	22417.6	Mbp
ENSRNOG00000020901	-1.43526	6.8833e-08	1.99215e-05	480.513	172.287	605.01	218.878	541.555	224.871	306.559	100.912	S1pr5
ENSRNOG00000047295	-1.44801	0.0010541	0.0398732	27.7219	26.7342	57.7599	21.2962	44.2306	8.21446	41.2676	7.15125	Prr22
ENSRNOG00000043311	-1.49371	0.000631484	0.0292149	30.4941	12.872	60.6968	28.3949	115.431	16.4289	37.3373	28.605	Birc7
ENSRNOG00000022707	-1.54567	0.00139616	0.0471455	24.0256	6.9311	56.7809	24.8456	52.8609	10.2681	19.6512	11.1242	Pmp2
ENSRNOG00000005371	-1.56819	0.000426367	0.0228546	42.5069	12.872	28.3904	7.09873	22.6547	6.16084	25.5466	13.5079	Klhl29
ENSRNOG00000031333	-1.57814	0.000215129	0.0135903	58.216	16.8327	76.3605	37.8599	78.752	41.0723	232.867	53.2371	AY172581.10
ENSRNOG00000003105	-1.58409	1.24109e-13	1.49927e-10	1590.31	512.901	2521.85	770.213	1583.67	663.317	1555.39	474.366	Kif19
ENSRNOG00000046434	-1.64551	8.45212e-05	0.0071019	35.1144	8.91141	53.844	15.3806	52.8609	19.5093	23.5815	9.53499	Hist1h3a
ENSRNOG00000003480	-1.6954	0.00145705	0.0483049	46.2032	12.872	30.3484	8.28186	59.3337	18.4825	9.82561	5.56208	Aim2
ENSRNOG00000047898	-1.73183	3.73446e-12	2.90471e-09	148.774	44.557	208.523	60.3392	212.522	74.9569	161.14	41.3183	Hist2h2aa2
ENSRNOG00000033256	-1.75551	6.43346e-05	0.00559891	37.8866	7.92125	23.4955	5.91561	37.7578	17.4557	33.4071	7.94583	LOC691141
ENSRNOG00000008671	-1.77601	0.000536426	0.0268106	243.029	77.2322	668.644	224.793	523.215	88.3054	239.745	99.3229	AABR07019383.1
ENSRNOG00000059748	-1.83776	0.000163655	0.0112524	24.9497	4.95078	27.4115	5.91561	29.1274	5.13404	17.6861	11.1242	Hist1h2ac
ENSRNOG00000049649	-1.88504	0.00137266	0.0465471	10.1647	7.92125	32.3064	5.91561	17.2607	1.02681	25.5466	7.94583	Hist1h2ah
ENSRNOG00000052555	-1.95972	8.84314e-07	0.000174687	40.6588	9.90157	42.0962	5.91561	43.1518	8.21446	40.285	17.4808	Hist2h2aa3
ENSRNOG00000048478	-1.96317	0.000715626	0.0315815	22.1775	4.95078	47.9701	15.3806	21.5759	2.05361	14.7384	5.56208	Kcne4
ENSRNOG00000001329	-2.07093	6.30399e-09	2.53075e-06	292.928	49.5078	493.406	112.397	400.233	107.815	141.489	47.675	Gjc3
ENSRNOG00000028975	-2.1396	1.13585e-07	2.71839e-05	36.0385	5.94094	54.8229	15.3806	47.4669	6.16084	46.1804	14.3025	Hist2h3c2
ENSRNOG00000010775	-2.20491	9.87684e-16	1.75596e-12	173.724	35.6456	197.754	21.2962	149.952	40.0455	110.047	38.9346	Arrdc4
ENSRNOG00000053081	-2.22367	8.99292e-08	2.28402e-05	35.1144	3.96063	59.7178	9.46498	71.2004	17.4557	58.9537	16.6862	LOC102549173
ENSRNOG00000008176	-2.25996	0.000732048	0.0320786	79.4694	9.90157	5.87389	5.91561	18.3395	6.16084	19.6512	3.97291	Nppa
ENSRNOG00000008058	-2.33404	1.03099e-07	2.51582e-05	127.521	16.8327	196.775	30.7612	162.898	51.3404	55.0234	9.53499	Tmprss5
ENSRNOG00000003781	-2.48783	4.65694e-08	1.41355e-05	52.6716	8.91141	66.5707	5.91561	60.4125	8.21446	19.6512	11.9187	Atp10b
ENSRNOG00000008575	-2.70966	0.000464521	0.0240219	40.6588	3.96063	170.343	26.0287	78.752	14.3753	33.4071	5.56208	Aoc1
ENSRNOG00000021201	-2.92097	5.67832e-07	0.000117778	436.158	35.6456	838.008	144.341	403.469	53.394	323.263	31.7833	Txnip
ENSRNOG00000017912	-3.03281	1.32519e-13	1.49927e-10	76.6972	4.95078	146.847	11.8312	85.2247	21.563	65.8316	7.94583	Atp2a3
